# Supplementary material for: Re-exploring the core genes and modules in the human frontal cortex during chronological aging: insights from network-based analysis of transcriptomic studies
Source: Aging (Albany NY). 2018 Oct 20;10(10):2816–31. doi: 10.18632/aging.101589 (PMC6224233; doi:10.18632/aging.101589)
Supplement: Data S1 [file aging-10-101589-s010.txt]

#NAME	GSM300211	GSM300221	GSM300233	GSM300254	GSM300260	GSM300274	GSM300278	GSM300282	GSM300284	GSM300299	GSM300303	GSM300307	GSM300311	GSM300327	GSM300335	GSM318840	GSM350078	GSM300191	GSM300199	GSM300213	GSM300225	GSM300241	GSM300245	GSM300247	GSM300266	GSM300288	GSM300341	GSM300250	GSM300207	GSM300237	GSM300270	GSM27015	GSM27016	GSM27017	GSM27018	GSM27019	GSM27020	GSM27021	GSM27022	GSM27023	GSM27030	GSM27031	GSM27032	GSM27033	GSM27034	GSM27035	GSM27036	GSM27037	GSM27038	GSM27039	GSM27040	GSM27041	GSM750020	GSM750021	GSM750022	GSM750023	GSM750024	GSM750025	GSM750026	GSM750027	GSM750028	GSM750029	GSM750030	GSM750031	GSM750032	GSM750033	GSM750034	GSM750035	GSM750036	GSM750037	GSM750038	GSM750039	GSM750040	GSM750041	GSM750042	GSM750043	GSM750044	GSM750045	GSM750046	GSM750047	GSM750048	GSM750049	GSM750050	GSM750051	GSM750052	GSM750053	GSM750054	GSM750056	GSM750057	GSM750058	GSM750059	GSM750060	GSM750061	GSM750062	GSM750063	GSM750064	GSM750065	GSM750066	GSM750067	GSM750068	GSM750069	GSM750070	GSM750071	GSM750072	GSM750146	GSM750147	GSM750148	GSM750149	GSM750150	GSM750151	GSM750152	GSM750153	GSM750154	GSM750155	GSM750156	GSM750157	GSM750158	GSM750159	GSM750160	GSM750161	GSM750162	GSM750163	GSM750164	GSM750165	GSM750166	GSM750167	GSM1303144	GSM1303145	GSM1303146	GSM1303147	GSM1303148	GSM1303149	GSM1303150	GSM1303151	GSM1303152	GSM1303153	GSM1303154	GSM1303155	GSM1303156	GSM1303163	GSM1303164	GSM1303165	GSM1303166	GSM1303167	GSM1303168	GSM1303169	GSM1303170	GSM1303171	GSM1303172	GSM1303173	GSM1303174	GSM1303175	GSM1841352	GSM1841359	GSM1841361	GSM1841376	GSM1841384	GSM1841387	GSM1841394	GSM1841406	GSM1841407	GSM1841413	GSM1841419	GSM1841423	GSM1841425	GSM1841434	GSM1841436	GSM1841439	GSM1841444	GSM1841455	GSM1841456	GSM1841457	GSM1841464	GSM1841467	GSM1841468	GSM1841475	GSM1841485	GSM1841491	GSM1841496	GSM1841499	GSM1841500	GSM1841511	GSM1841515	GSM1841518	GSM1841529	GSM1841530	GSM1841531	GSM1841532	GSM1841562	GSM1841568	GSM1841575	GSM1841577	GSM1841592	GSM1841600	GSM1841603	GSM1841610	GSM1841622	GSM1841623	GSM1841629	GSM1841635	GSM1841639	GSM1841641	GSM1841650	GSM1841652	GSM1841655	GSM1841660	GSM1841671	GSM1841672	GSM1841673	GSM1841680	GSM1841683	GSM1841684	GSM1841691	GSM1841701	GSM1841707	GSM1841712	GSM1841715	GSM1841716	GSM1841727	GSM1841731	GSM1841734	GSM1841745	GSM1841746	GSM1841747	GSM1841748	GSM1841772	GSM1841348	GSM1841351	GSM1841353	GSM1841362	GSM1841364	GSM1841365	GSM1841367	GSM1841370	GSM1841378	GSM1841381	GSM1841383	GSM1841385	GSM1841389	GSM1841393	GSM1841397	GSM1841399	GSM1841401	GSM1841404	GSM1841410	GSM1841411	GSM1841415	GSM1841447	GSM1841450	GSM1841463	GSM1841470	GSM1841471	GSM1841479	GSM1841483	GSM1841489	GSM1841495	GSM1841498	GSM1841503	GSM1841504	GSM1841517	GSM1841526	GSM1841527	GSM1841528	GSM1841535	GSM1841538	GSM1841555	GSM1841564	GSM1841567	GSM1841569	GSM1841578	GSM1841580	GSM1841581	GSM1841583	GSM1841586	GSM1841594	GSM1841597	GSM1841599	GSM1841601	GSM1841605	GSM1841609	GSM1841613	GSM1841615	GSM1841617	GSM1841620	GSM1841626	GSM1841627	GSM1841631	GSM1841663	GSM1841666	GSM1841679	GSM1841686	GSM1841687	GSM1841695	GSM1841699	GSM1841705	GSM1841711	GSM1841714	GSM1841719	GSM1841720	GSM1841733	GSM1841742	GSM1841743	GSM1841744	GSM1841751	GSM1841753	GSM1841765	GSM1841391	GSM1841417	GSM1841421	GSM1841428	GSM1841437	GSM1841607	GSM1841637	GSM1841633	GSM1841644	GSM1841653
#CLASS.condition	N	N	N	N	N	N	N	N	N	N	N	N	N	Y	Y	Y	Y	Y	Y	Y	Y	Y	Y	Y	Y	Y	Y	Y	Y	Y	Y	N	N	N	N	N	N	N	N	N	Y	Y	Y	Y	Y	Y	Y	Y	Y	Y	Y	Y	N	N	N	N	N	N	N	N	N	N	N	N	N	N	N	N	N	N	N	N	N	N	N	N	N	N	N	N	N	N	N	N	N	N	N	N	N	N	N	N	N	N	N	N	N	N	N	N	N	N	N	N	Y	Y	Y	Y	Y	Y	Y	Y	Y	Y	Y	Y	Y	Y	Y	Y	Y	Y	Y	Y	Y	Y	N	N	N	N	N	N	N	N	N	N	N	N	N	Y	Y	Y	Y	Y	Y	Y	Y	Y	Y	Y	Y	Y	N	N	N	N	N	N	N	N	N	N	N	N	N	N	N	N	N	N	N	N	N	N	N	N	N	N	N	N	N	N	N	N	N	N	N	N	N	N	N	N	N	N	N	N	N	N	N	N	N	N	N	N	N	N	N	N	N	N	N	N	N	N	N	N	N	N	N	N	N	N	N	N	N	N	Y	Y	Y	Y	Y	Y	Y	Y	Y	Y	Y	Y	Y	Y	Y	Y	Y	Y	Y	Y	Y	Y	Y	Y	Y	Y	Y	Y	Y	Y	Y	Y	Y	Y	Y	Y	Y	Y	Y	Y	Y	Y	Y	Y	Y	Y	Y	Y	Y	Y	Y	Y	Y	Y	Y	Y	Y	Y	Y	Y	Y	Y	Y	Y	Y	Y	Y	Y	Y	Y	Y	Y	Y	Y	Y	Y	Y	Y	Y	Y	Y	Y	Y	Y	Y	Y	Y	Y	Y	Y
#CLASS.dataset.entrez.hsa	GSE11882.txt	GSE11882.txt	GSE11882.txt	GSE11882.txt	GSE11882.txt	GSE11882.txt	GSE11882.txt	GSE11882.txt	GSE11882.txt	GSE11882.txt	GSE11882.txt	GSE11882.txt	GSE11882.txt	GSE11882.txt	GSE11882.txt	GSE11882.txt	GSE11882.txt	GSE11882.txt	GSE11882.txt	GSE11882.txt	GSE11882.txt	GSE11882.txt	GSE11882.txt	GSE11882.txt	GSE11882.txt	GSE11882.txt	GSE11882.txt	GSE11882.txt	GSE11882.txt	GSE11882.txt	GSE11882.txt	GSE1572.txt	GSE1572.txt	GSE1572.txt	GSE1572.txt	GSE1572.txt	GSE1572.txt	GSE1572.txt	GSE1572.txt	GSE1572.txt	GSE1572.txt	GSE1572.txt	GSE1572.txt	GSE1572.txt	GSE1572.txt	GSE1572.txt	GSE1572.txt	GSE1572.txt	GSE1572.txt	GSE1572.txt	GSE1572.txt	GSE1572.txt	GSE30272.txt	GSE30272.txt	GSE30272.txt	GSE30272.txt	GSE30272.txt	GSE30272.txt	GSE30272.txt	GSE30272.txt	GSE30272.txt	GSE30272.txt	GSE30272.txt	GSE30272.txt	GSE30272.txt	GSE30272.txt	GSE30272.txt	GSE30272.txt	GSE30272.txt	GSE30272.txt	GSE30272.txt	GSE30272.txt	GSE30272.txt	GSE30272.txt	GSE30272.txt	GSE30272.txt	GSE30272.txt	GSE30272.txt	GSE30272.txt	GSE30272.txt	GSE30272.txt	GSE30272.txt	GSE30272.txt	GSE30272.txt	GSE30272.txt	GSE30272.txt	GSE30272.txt	GSE30272.txt	GSE30272.txt	GSE30272.txt	GSE30272.txt	GSE30272.txt	GSE30272.txt	GSE30272.txt	GSE30272.txt	GSE30272.txt	GSE30272.txt	GSE30272.txt	GSE30272.txt	GSE30272.txt	GSE30272.txt	GSE30272.txt	GSE30272.txt	GSE30272.txt	GSE30272.txt	GSE30272.txt	GSE30272.txt	GSE30272.txt	GSE30272.txt	GSE30272.txt	GSE30272.txt	GSE30272.txt	GSE30272.txt	GSE30272.txt	GSE30272.txt	GSE30272.txt	GSE30272.txt	GSE30272.txt	GSE30272.txt	GSE30272.txt	GSE30272.txt	GSE30272.txt	GSE30272.txt	GSE30272.txt	GSE30272.txt	GSE30272.txt	GSE53890.txt	GSE53890.txt	GSE53890.txt	GSE53890.txt	GSE53890.txt	GSE53890.txt	GSE53890.txt	GSE53890.txt	GSE53890.txt	GSE53890.txt	GSE53890.txt	GSE53890.txt	GSE53890.txt	GSE53890.txt	GSE53890.txt	GSE53890.txt	GSE53890.txt	GSE53890.txt	GSE53890.txt	GSE53890.txt	GSE53890.txt	GSE53890.txt	GSE53890.txt	GSE53890.txt	GSE53890.txt	GSE53890.txt	GSE71620.txt	GSE71620.txt	GSE71620.txt	GSE71620.txt	GSE71620.txt	GSE71620.txt	GSE71620.txt	GSE71620.txt	GSE71620.txt	GSE71620.txt	GSE71620.txt	GSE71620.txt	GSE71620.txt	GSE71620.txt	GSE71620.txt	GSE71620.txt	GSE71620.txt	GSE71620.txt	GSE71620.txt	GSE71620.txt	GSE71620.txt	GSE71620.txt	GSE71620.txt	GSE71620.txt	GSE71620.txt	GSE71620.txt	GSE71620.txt	GSE71620.txt	GSE71620.txt	GSE71620.txt	GSE71620.txt	GSE71620.txt	GSE71620.txt	GSE71620.txt	GSE71620.txt	GSE71620.txt	GSE71620.txt	GSE71620.txt	GSE71620.txt	GSE71620.txt	GSE71620.txt	GSE71620.txt	GSE71620.txt	GSE71620.txt	GSE71620.txt	GSE71620.txt	GSE71620.txt	GSE71620.txt	GSE71620.txt	GSE71620.txt	GSE71620.txt	GSE71620.txt	GSE71620.txt	GSE71620.txt	GSE71620.txt	GSE71620.txt	GSE71620.txt	GSE71620.txt	GSE71620.txt	GSE71620.txt	GSE71620.txt	GSE71620.txt	GSE71620.txt	GSE71620.txt	GSE71620.txt	GSE71620.txt	GSE71620.txt	GSE71620.txt	GSE71620.txt	GSE71620.txt	GSE71620.txt	GSE71620.txt	GSE71620.txt	GSE71620.txt	GSE71620.txt	GSE71620.txt	GSE71620.txt	GSE71620.txt	GSE71620.txt	GSE71620.txt	GSE71620.txt	GSE71620.txt	GSE71620.txt	GSE71620.txt	GSE71620.txt	GSE71620.txt	GSE71620.txt	GSE71620.txt	GSE71620.txt	GSE71620.txt	GSE71620.txt	GSE71620.txt	GSE71620.txt	GSE71620.txt	GSE71620.txt	GSE71620.txt	GSE71620.txt	GSE71620.txt	GSE71620.txt	GSE71620.txt	GSE71620.txt	GSE71620.txt	GSE71620.txt	GSE71620.txt	GSE71620.txt	GSE71620.txt	GSE71620.txt	GSE71620.txt	GSE71620.txt	GSE71620.txt	GSE71620.txt	GSE71620.txt	GSE71620.txt	GSE71620.txt	GSE71620.txt	GSE71620.txt	GSE71620.txt	GSE71620.txt	GSE71620.txt	GSE71620.txt	GSE71620.txt	GSE71620.txt	GSE71620.txt	GSE71620.txt	GSE71620.txt	GSE71620.txt	GSE71620.txt	GSE71620.txt	GSE71620.txt	GSE71620.txt	GSE71620.txt	GSE71620.txt	GSE71620.txt	GSE71620.txt	GSE71620.txt	GSE71620.txt	GSE71620.txt	GSE71620.txt	GSE71620.txt	GSE71620.txt	GSE71620.txt	GSE71620.txt	GSE71620.txt	GSE71620.txt	GSE71620.txt	GSE71620.txt	GSE71620.txt	GSE71620.txt	GSE71620.txt	GSE71620.txt	GSE71620.txt	GSE71620.txt	GSE71620.txt	GSE71620.txt	GSE71620.txt	GSE71620.txt	GSE71620.txt	GSE71620.txt	GSE71620.txt	GSE71620.txt	GSE71620.txt	GSE71620.txt	GSE71620.txt	GSE71620.txt
13	-1.2699995	-1.2949597	-1.3125739	-1.2696255	-1.1367039	-1.2041872	-0.9464772	-1.1439524	-1.0598056	-1.4148294	-1.4202251	-1.4050058	-1.3496095	-1.4449022	-1.4755254	-1.3177024	-1.2949598	-1.207637	-1.3143517	-0.9222038	-1.3832486	-1.3657714	-1.1964618	-1.3914433	-1.33175	-1.3654403	-1.365439	-0.231279	-1.3720189	-1.4140499	-1.4126807	-1.2622816	-1.5432214	-0.7675454	-0.7694568	-1.3444001	-0.9946675	-1.1769831	-1.2476501	-0.8794255	-1.1704481	-1.6487058	-1.4178772	-1.0904461	-1.0855375	-1.5409716	-1.2101389	-1.5751186	-1.5447712	-1.3795744	-1.6672146	-0.9756114	-1.5388863	-1.8692306	-1.0134501	-1.6501258	-0.6556425	-1.6463847	-1.3596527	-1.4577851	-1.394507	-1.2884285	-0.9685582	-0.5078051	-1.3368963	-1.8801408	-1.4538617	-1.2568669	-1.3256929	-1.204175	-1.2975697	-1.4850458	-1.3390083	-1.1730462	-1.3198478	-1.2894664	-1.2374257	-1.3757912	-1.2946398	-1.5871636	-0.5723457	-1.1220295	-1.2755843	-1.1867093	-0.6474033	-1.3368262	-1.1136963	-1.2700447	-1.043464	-1.2157632	-1.4358446	-1.4191164	-1.4055892	-1.1530092	-1.2492251	-0.9034531	-0.7525379	-0.8993711	-1.0673675	-1.4243199	-1.2501774	-1.2875945	-1.3628687	-1.1549573	-1.2831245	-1.3274578	-1.465046	-1.344722	-0.8358064	-1.3154211	-1.0680649	-0.856808	-1.1630757	-1.6316269	-1.254441	-1.3302946	-1.3067039	-1.1518177	-0.8126433	-1.3808103	-1.3920855	-1.4030447	-1.8548985	-1.0374543	-1.1945997	-1.2016245	-1.256511	-1.2552936	-1.7115345	-1.1702885	-1.0333068	-0.9938927	-1.2656126	-0.7754547	-1.3470912	-1.1108036	-1.6344606	-1.3676904	-1.4106405	-0.682295	-1.0771263	-1.57345	-1.6303596	-1.2384602	-1.3196056	-1.2191425	-1.2105699	-0.9802125	-1.2629045	-1.1002941	-1.2109092	-1.694764	-1.1741494	-1.2821754	-1.3279751	-1.2775256	-1.368877	-1.2594926	-1.3345328	-1.2300224	-1.2611573	-1.3441954	-1.3784227	-1.3089514	-1.3396926	-1.3515441	-1.3822779	-1.3125582	-1.2663127	-1.2873412	-1.3078122	-1.2884289	-1.2526987	-1.224225	-1.2727638	-1.4528216	-1.4082281	-1.2286232	-1.39198	-1.3207221	-1.2933665	-1.3654176	-1.3941159	-1.2803029	-1.3396926	-1.2500211	-1.3899605	-1.4252309	-1.3345327	-1.3765864	-1.3515441	-1.3147657	-1.2873413	-1.1487395	-1.1779577	-1.3709037	-1.1662461	-1.360636	-1.2647404	-1.3184446	-1.1679821	-1.0391283	-1.2998687	-1.3159884	-1.3411715	-1.1220716	-1.0524187	-1.3688772	-1.0918347	-1.3147657	-1.2052911	-1.3384783	-1.3709038	-1.1754049	-1.2271006	-1.3822782	-1.3265974	-1.2851626	-1.0661274	-0.9093834	-1.4430249	-1.2242248	-1.3899605	-1.2812168	-1.1704871	-1.1797697	-1.2944607	1.9773811	-1.4011402	-0.9827926	-1.3673225	-1.273621	-1.2956521	-1.2638084	-1.2449902	-1.3841184	-1.2944607	-1.1972331	-1.1965459	-1.1915264	-1.1747419	-1.0949245	-1.2913971	-1.2922911	-1.2449902	-1.2630986	-1.3159881	-1.2226541	-1.4311799	-1.1809924	-1.3184446	-1.3985005	-1.3941161	-1.4492976	-1.4680814	-1.2987755	-1.3841185	-1.2163171	-1.4103686	-1.2700231	-1.1873936	-1.2052909	-1.325344	-1.3147657	-1.2851627	-1.3841186	-1.2933666	-1.2976946	-1.3320091	-1.2491383	-1.1493242	-1.3654175	-1.2426647	-1.2793629	-1.2862098	-1.3102664	-1.2234822	-1.1710304	-1.3559664	-1.135111	-1.2434444	-1.3441954	-1.3332914	-1.3654175	-0.9150495	-1.145381	-1.3822781	-1.2851629	-1.1515846	-1.1760726	-1.3654176	-1.1277641	-1.2655722	-1.2586723	-1.3456334	-1.2143548	-1.3636957	-1.1150775	-0.9327354	-1.3654175	-1.2655719	-1.3384784	-1.3011057	-1.302231	-0.987756	-1.3961959	-1.2765496	-1.2793629	-1.3196709	-1.2354219	-1.2219292	-1.1135374	-1.3515441	-1.3654176	-1.2998688	-1.2956522
22848	0.645806316	0.571459716	0.652316167	0.629172179	0.736147454	0.665425763	0.749935341	0.771836817	0.397247977	0.913740681	0.634752428	0.62346169	-0.165701753	0.597643478	0.838518485	0.11758122	0.8323592	0.957540883	1.167505682	0.1820286	0.66589158	0.59948951	0.429078738	0.475570581	0.655947188	0.248327053	0.503095508	0.112523066	0.812468201	0.134121038	0.61412901	0.148134801	0.196642422	0.995633932	0.936714865	0.923890592	0.681123979	0.730509547	0.539900849	0.892956245	0.78939472	0.297077867	0.400339035	0.479178955	0.673420132	0.434197013	0.644201941	0.312641267	0.558488301	0.730720258	0.245644261	0.361556225	0.827672922	0.000134348	0.235696541	0.521666512	0.548318815	0.557403653	0.285964981	0.03373691	0.676110271	0.601502003	0.496322524	1.080156679	0.917999872	0.502542587	0.438362469	0.616008794	0.662181711	0.276494767	0.770560232	0.322752624	-0.058012077	0.363145996	0.221009186	0.479325797	0.066610184	0.522879846	0.327187195	1.043110852	0.73027652	0.686950464	0.463841912	0.39375154	0.699401389	0.316109808	0.646591906	0.640633024	0.013884613	0.023337066	0.662956022	1.628870014	0.338330783	0.438968416	0.488058214	0.758792977	0.593600512	0.553963067	1.154694847	0.434967563	0.361762051	0.275007989	0.85631319	0.705179183	0.526975774	0.71582344	0.316644552	0.658246663	1.508326338	0.222222538	0.875527257	0.860820014	0.404900542	0.401275473	0.211199639	0.310503115	0.427910903	0.185338304	1.216179055	1.027771506	0.96201036	0.584442244	0.478913982	0.912881573	0.983156469	1.107072373	0.709125671	0.881661368	0.526366544	0.129084565	0.332379212	0.793922331	0.744598875	0.634083072	0.445477096	0.692229322	0.651693225	0.662731703	1.200611198	0.640558869	0.142976454	0.857004554	0.623589574	0.49993879	0.815841005	-0.168277165	0.4618468	0.390910364	0.176769919	0.838955585	0.533314119	0.702174288	0.434306352	0.580569856	0.455527822	0.64732226	0.472036864	0.618751802	0.250359932	0.460438123	0.682117388	0.6849395	0.874044521	0.407678585	0.950763597	1.111182549	-0.177292451	0.357274761	0.624122348	0.420076556	0.65796594	0.426792829	0.822819875	0.88284882	0.724908201	0.564980721	0.186362667	0.491582231	0.548328328	0.58127926	0.718946327	0.519529007	0.457414275	0.497447596	0.528510979	0.424358795	0.552056932	0.619398022	0.846390109	0.241034584	0.384242905	0.380014304	0.655063833	0.094994138	0.611477842	0.590612102	0.019762969	0.187934902	0.485640354	1.06946419	0.485640153	0.544310854	0.321935467	0.51502085	0.521477024	0.253315161	0.209861232	0.557144366	0.454870014	0.50189062	0.94450538	0.490902417	0.522776592	0.569073524	0.178714065	0.263327118	0.679861232	0.431174064	0.456182868	0.309184465	0.626836329	0.509063384	0.577313529	0.399591941	0.606660117	0.46762768	0.964972814	-2.164320978	0.587312913	0.54832826	0.56498067	0.454870001	0.548328277	0.811033001	0.634377743	0.919691524	0.830805124	0.95695532	0.896384704	0.711440529	0.938758701	0.758630527	0.620085516	0.692681726	0.80132621	0.325263398	0.790439071	0.527908627	0.889742275	0.81566198	0.352322622	0.136394591	0.336596649	0.306787109	0.644589753	0.771807005	0.582504757	0.66076212	0.405962581	0.635097359	0.514356275	0.327046046	0.655628039	0.515020744	0.727031466	0.846390192	0.961421396	0.259846418	0.377025068	0.603894904	0.56058542	0.530354334	0.463718211	0.730013386	0.221526547	0.866451036	0.742123149	1.001290205	1.022924498	0.662041623	0.642395942	0.723391065	0.396579956	0.294133876	0.622062694	0.287546717	0.616613919	0.707708785	0.541638106	0.501251538	0.526026058	0.416995342	0.796672146	0.355313124	0.432418566	1.074448189	0.445489002	0.645292545	0.480577765	0.750929697	0.559163593	0.458146413	0.526652152	0.36787182	0.802071555	0.627492875	1.183785149	0.994969365	1.106647889	1.066716374	0.923188363	0.918834964	0.899555436	0.846390149	1.035197862	0.611477903
14	0.759362149	0.605779879	0.741515885	0.529696412	0.506087919	0.388525153	0.613201501	0.673607414	0.025879314	0.677656571	0.455511209	0.694523126	0.725457109	0.020564712	0.844103262	0.472964751	0.596315377	0.502194628	0.159491645	0.024360382	0.570693897	0.806187905	0.559280672	0.623807777	0.549734011	0.477909324	0.548662195	0.182673076	0.88062858	0.532646575	0.421694697	0.89720557	0.840082562	0.791885438	0.44759113	0.921297032	0.485133272	0.432917134	0.391850735	0.301861455	0.541655873	0.587612853	0.430124786	0.499010936	0.26477363	0.164421155	0.624875928	0.542629874	0.497140021	0.166607066	0.65296633	0.531607795	0.456012076	0.832243463	0.440355568	0.539254438	0.449101025	0.680968099	0.922919991	0.459419979	0.618428115	0.702617006	0.416550298	0.404237386	0.121053189	0.514237604	1.038203144	0.523299643	0.354596876	0.505496831	0.330258784	0.439768575	0.316421434	0.81936023	0.524879212	0.401568348	0.203286799	0.715326944	0.437015507	0.469025613	0.557275513	0.821693354	-0.012465099	0.072930947	0.533187843	0.537372868	0.888541941	0.306552526	0.630773912	0.489523445	0.714327785	0.300131066	0.673275606	0.361719091	0.574295046	0.520474243	0.460882423	0.801818278	0.910920535	0.830785782	0.401750209	0.419603666	0.552125074	0.420341562	0.541777349	0.372692934	0.654091681	0.354695557	0.621857226	0.650964836	0.470524048	0.780734481	0.551093484	0.231907751	0.414056218	0.642788529	0.883810195	0.422441489	0.182525411	0.769542994	-0.115083769	0.658146856	0.450870655	0.501580548	0.822245169	0.5711373	0.663088033	0.349487781	0.657215537	0.742636805	0.792144859	0.422660344	0.49380853	0.598689408	0.725565372	0.573590356	0.713945979	0.592251918	0.305431915	0.597567273	0.941091465	-0.010898005	0.546468745	0.215515707	0.730880315	0.580512933	0.669282464	0.163277056	0.433496502	0.281553889	0.446006408	0.483578537	0.654019227	0.494682398	0.600820343	0.233130602	0.513501109	0.576414551	0.56088596	0.479861723	0.467124621	0.649495446	0.149456453	0.666909069	0.206656326	0.11017933	0.487819353	0.798658345	0.476675193	0.57479691	0.611537899	0.679620083	0.702813672	-0.239893566	0.586139135	0.639742384	0.823996425	0.662774759	0.600574998	0.462784834	0.588792301	0.654819674	0.774498885	0.591982845	0.582319279	0.616946088	0.52626327	0.698422809	0.631295083	0.50018975	0.770620639	0.823996416	0.551768832	0.665127611	0.460513489	0.437529819	0.741568958	0.455394272	0.692162743	0.128554527	0.640821035	0.474039898	0.528093943	0.634678864	0.66142232	0.618790998	0.850011713	0.83208849	0.723011308	0.815026719	-0.352930035	0.755809765	0.537950862	0.764569982	0.715124143	-0.112359858	0.390697285	0.369150198	0.532776414	0.781183748	0.4856506	0.620754656	0.671559822	0.552535402	0.491740523	0.637407009	-0.078419123	0.23540099	0.573162344	0.451603588	0.742393876	0.592226854	0.528640487	0.776349306	0.59174525	0.37168369	0.448354641	0.045638988	0.137509048	0.81795438	1.233647928	0.68200098	0.586980187	0.893139181	0.170867775	0.687811915	0.570265916	0.672368544	0.599771566	0.42513312	0.494184962	0.502251028	0.586139177	0.744847376	0.735886675	0.508941778	0.672110222	0.596365378	0.726633384	0.441566005	0.518080412	0.553282136	0.480864146	0.51592818	0.512700497	0.417205577	-0.002966729	-0.243805872	0.647621408	0.59408862	0.546841482	0.702521874	0.705925016	0.387415819	0.827119586	0.226423823	0.487042163	0.077584688	0.413887407	0.481330727	0.513501086	0.396479433	0.409208288	0.554231832	0.563748935	0.650766632	0.499096388	0.626728314	0.864188652	0.713550569	0.660323975	0.644773088	0.385825303	0.574499015	0.452250038	0.095161066	0.517323073	0.469220681	0.649882964	0.447320396	0.568446319	0.538772937	0.361844196	0.716193105	0.596906653	0.303512119	0.604102101	0.378009937	0.536497429	0.276252806	0.227821463	0.421579505	0.54458263	0.394542776	0.136282131	0.233130572
15	-0.473679172	-0.584715682	-0.567323589	-0.444919395	-0.343700761	-0.555635172	-0.263912332	-0.410603082	-0.36238782	-0.554728387	-0.586057934	-0.577828909	-0.578074403	-0.653462106	-0.648492479	-0.592958938	-0.621377591	-0.382377836	-0.497231284	-0.208590568	-0.630476898	-0.62232264	-0.519972895	-0.63713716	-0.563691292	-0.608274477	-0.651960596	0.0765332	-0.676998703	-0.659617106	-0.678611367	-0.447132776	-0.848472586	-0.927781227	-0.285385209	-0.430982979	-0.496142749	-0.20328743	-0.440943093	-0.457309819	-0.553426117	-0.626112833	-0.199880034	-0.326742671	-0.497688896	-0.275258565	-0.65418141	-0.498550867	-0.78283221	-0.637378284	-0.457367109	-0.554446802	-0.485864903	-1.009242792	-0.468507517	-0.615703302	-0.207146921	-0.569662178	-0.688142353	-0.642389861	-0.467484632	-0.44415355	-0.513124822	0.05105096	-0.3516446	-0.483012404	-0.759670627	-0.245140799	-0.342150838	-0.690421814	-0.808946846	-0.631118473	-0.631205743	-0.468507517	-0.678410239	-0.728634616	-0.38842898	-0.439084273	-0.38092261	-0.79254899	-0.601170376	0.240126691	-0.891695327	-0.660298131	-0.589097815	-0.427352769	-0.476986392	-0.385595415	-0.484752658	-0.707722839	-0.561841357	0.07566759	-0.799587102	-0.242660052	-0.651775433	-0.363333277	-0.116760667	-0.444667669	-0.352089718	-0.55403589	-0.273046298	-0.563506007	-0.793958482	-0.523934407	-0.243565473	-0.79670164	-0.290581441	-0.67747822	0.185623238	-0.725211998	-0.773457941	-0.763671348	-0.421271749	-0.523539205	-0.610375609	-0.498607218	-0.418017426	-0.457314174	-0.627475117	-0.501434347	-0.862880992	-0.347066767	-0.607448848	-0.474553849	-0.373155486	-0.668484649	-0.083468261	-0.270324533	-0.281080043	-0.572414871	-0.553834467	-0.60962133	-0.437595672	-0.594172112	-0.62252278	-0.447172264	-0.817306337	-0.570754292	-0.873103854	-0.196575296	-0.062807796	-0.516413869	-0.895131265	-0.325052616	-0.26582989	-0.444584315	-0.543682669	-0.726288963	-0.863092313	-0.552249881	-0.401604161	-0.891256145	-0.561594428	-0.581730017	-1.038986168	-0.47017265	0.028671254	-0.248038289	-0.643397887	-0.898397298	-0.515926198	-0.571952085	-0.411761233	-0.575018372	-0.55717268	-0.530774117	-0.556152299	-0.565206654	-0.247142003	-0.815025611	-0.718468183	-0.168566952	-0.58613933	-0.17139292	-0.647035559	-0.404879975	-0.772008455	-0.66574702	-0.4494702	-0.574675734	-0.571653538	-0.500894743	-0.232246763	-0.618919167	-0.53442525	-0.660657122	-0.634594861	-0.156257485	-0.475429024	-0.189941176	-0.559183311	-0.049044186	-0.475429126	-0.584812672	-0.678060432	-0.511624379	-0.611113059	-0.505878041	-0.454240658	-0.420965631	-0.560548304	-0.182178763	-0.560548292	-0.669181624	-0.974892451	-0.735032034	-0.346437437	-0.342078966	-0.636971292	-0.08711079	-0.369794508	-0.339748036	-0.571653577	-0.140702104	-0.324704865	-0.492410136	-0.848807844	-0.017412531	-0.759666228	-0.632869416	-0.893216359	-0.596127621	-0.653063667	-0.461249484	-0.561260583	-0.742604668	-0.700763302	0.139758083	-0.413416667	-0.213529256	-0.546106085	-0.89429516	-0.239386298	-0.66817598	-0.358027914	-0.273561265	-0.530774158	-0.125933704	-0.466998212	-0.732918433	-0.328886209	-0.539397902	-0.44155705	-0.641703116	-0.598205697	-0.526413106	-0.530442924	-0.787122085	-0.651357218	-0.497611083	-0.684118309	-0.067570221	-0.510644959	-0.624473816	-0.448832581	-0.744606472	-0.605866284	-0.819472205	-0.639399917	-0.352085811	-0.32586732	-0.601903156	-0.693101815	-0.903466137	-0.541362341	-0.566945613	0.005884641	0.689713197	-0.49340805	-0.58809369	-0.538766521	-0.62548152	-0.415916873	-0.593782898	-0.626123702	-0.290512895	-0.647332686	-0.538766589	-0.725244672	-0.70248755	-0.722841807	-0.094139679	-0.663958404	-0.702487513	-0.243401431	-0.554533041	-0.657694553	-0.636612371	-0.272590171	-0.621827224	-0.56290067	-0.715108395	-0.681409201	-0.302209434	-0.695694619	-0.343907549	-0.753146981	-0.238063924	-0.514897655	-0.783975719	-0.347415207	-0.258600149	-0.712614608	-0.710907188	-0.569659235	-0.318857204	-0.607837983	-0.608151489	-0.451082044	-0.563909741	-0.624171702	-0.363664251	-0.43717331	-0.78674363	-0.459626984	-0.498906829
16	1.546907265	1.370551562	1.172460929	1.271515616	1.460573172	1.218978549	1.331528988	1.469301709	0.889512466	1.56737384	1.189020335	1.607698426	1.39984668	1.038904729	1.584944803	0.943777981	0.923844509	1.455197139	1.291093216	0.006426582	1.241681125	1.525621563	1.254769571	1.606946799	1.630279004	1.046904736	1.285972621	0.47419886	1.815534149	0.947127517	1.62542085	1.39933427	1.334262128	0.83866777	1.257499247	1.20109827	1.187376943	0.827501446	1.108827448	1.135871442	1.624348606	1.406181793	1.418854351	1.638459905	1.170070207	1.529302991	0.962878262	1.763672311	1.145325071	1.426667278	1.790283579	0.610239113	1.159537861	0.79644894	1.023330405	1.720126957	1.311004596	1.037819232	0.536508924	0.840185197	1.709513769	1.434109543	1.520072481	0.728952269	1.006689633	1.73286668	1.662962433	1.361510193	1.276114569	1.526717174	1.419247067	1.274339013	1.541011492	0.949722321	1.019710403	1.004044317	1.862111855	0.955502212	1.527563274	1.920624439	1.875952009	1.9202327	1.07233697	1.184130495	1.440112823	1.152073248	1.186210203	1.462171073	1.791335031	1.008018807	0.441698034	1.248260215	1.104823481	1.523655856	0.925091615	1.65770934	1.208093624	1.40740868	0.764068913	1.393695085	1.878259832	1.069243554	1.457247906	1.023330405	1.388251881	1.151250232	1.318136624	0.613600802	0.816761476	0.808148463	1.24255257	1.117240949	0.870602058	1.968989827	1.252074955	1.887201479	1.091362814	1.303069493	1.068896606	0.59766501	1.035174011	1.627486561	1.582893004	1.266832906	1.443279207	1.62297209	1.572751399	1.285386864	1.334568898	1.242074101	1.670482286	1.088789214	1.421371579	1.403655854	1.329574282	1.478475158	0.808585655	1.310505301	1.139193219	1.607866663	1.703384355	1.189315432	1.572751399	1.368658904	1.470503506	0.64239643	1.607866663	0.685025456	0.901059385	1.1688232	1.196242676	1.010180706	1.440590651	1.30232518	1.400466014	1.194763753	1.449536084	1.305080402	1.140534167	1.427103869	1.397674596	1.385371192	0.994429956	1.125902099	1.353298812	1.202284861	1.286389313	1.298083673	1.385371157	1.330502906	1.31693392	1.244662309	1.181115035	0.553755442	1.023920996	1.245904087	1.534553608	1.2771745	1.070589742	1.196110989	1.307780425	1.223453921	1.656900435	1.261496014	1.418395296	1.458319265	1.36845822	1.406385609	1.522978994	1.430121588	1.222220702	1.338606841	1.060488139	1.531288084	1.193630996	1.230889297	1.281348887	1.224766178	1.181115184	1.096017675	1.226128788	1.222220684	1.275803882	1.181115194	1.131289641	1.298083674	1.310249175	1.282747015	1.259197262	1.182232509	0.694601091	1.23088934	1.393653958	1.364551563	1.217439688	0.963328235	1.202284858	1.308989059	1.249402038	1.364551576	1.194763792	1.052857096	1.165212139	1.316933967	1.365947927	1.608440538	1.245904139	-2.818570939	1.449536032	1.48937944	1.393653881	1.283949261	1.418395312	1.401785809	1.431784559	1.226128851	1.372648943	1.322444202	1.267804064	1.56398983	1.456882989	1.465877931	1.464150228	1.386792067	1.430121567	1.526261804	1.244662355	1.275803991	1.365947917	1.296557074	1.200967161	0.681902861	1.400465996	1.42286002	1.299493937	1.269234539	1.321137217	1.373906212	1.321137201	1.499002979	1.386791961	1.621911931	1.540968664	1.394981773	1.479869224	1.584322222	1.218658922	0.600240573	1.499003037	1.465877903	1.293982916	1.353298825	1.3398457	1.461032	1.42565424	1.229700477	1.319629703	1.045736926	0.910050381	1.565549863	1.333099924	1.32506283	1.443392911	1.363339246	1.299493922	1.354539061	1.216362652	1.358938142	1.365948022	1.176513456	1.307780461	1.451142328	1.298083753	1.351696858	1.237019621	1.398966981	1.394981799	1.400465926	1.230889343	1.299493848	1.380934002	1.361767832	1.182232422	1.285060714	1.592846481	1.513322864	1.416756393	1.311630597	1.055116468	1.270749988	1.194763802	1.277174478	1.101343884	1.203495703	1.259197232	1.114481096
60496	1.00531708	1.27971729	1.28262475	1.25985371	1.23825254	1.03926776	1.21366551	0.99089067	-0.54041572	1.18829393	0.96469416	1.29669514	0.85304473	0.97111662	0.69422787	0.48374263	0.20533611	0.58299158	0.3388025	0.09518496	1.03484899	0.91518275	1.07554637	1.03676466	1.31138309	0.83414229	1.07781518	-0.68207437	0.86504631	0.83660809	0.78094949	1.07667719	1.17156087	0.7970955	0.40823143	0.46849644	0.87005673	0.1576517	0.86052654	0.58961223	0.79502603	0.9012045	0.54011657	1.3293969	0.61910191	1.0451341	0.3734113	1.45301832	1.08142933	1.01677403	1.25600505	0.62095977	1.68361778	-0.13887993	1.03642835	0.77648658	-0.41840167	1.30743814	0.88849644	0.91952495	1.25017336	1.19100645	0.15672196	-0.70314292	1.10984534	0.40191668	1.09272848	0.80351819	1.01115701	1.18002988	1.26401796	1.37501101	1.15792985	1.10558166	-0.3468896	1.17889578	1.48924449	1.24728599	1.45842758	1.25592847	1.37065885	0.47386106	1.18982488	1.78270885	1.24434823	1.06125848	1.21593396	0.86656181	0.9703445	0.47690048	1.31753772	-0.25354989	0.0192591	1.12724852	0.85440062	0.67772349	0.37374279	0.71856315	0.40369883	1.45605839	0.16781987	0.95658215	1.16576542	0.72145268	0.79897977	1.24658514	1.38209345	1.08488223	-0.44970732	0.89914213	1.22530556	1.34762035	-0.01758474	1.01498069	0.90606256	1.22900169	0.92772216	-0.05927518	0.09207063	0.69720094	1.87081578	0.49523997	0.03862935	0.14571912	0.98853664	0.36665667	1.47464452	1.03184145	1.45680117	1.26836433	1.1413797	1.31198593	1.09041728	1.33730817	1.12534213	1.01188692	1.05258286	0.8885859	0.87875817	1.12159268	0.73070111	0.22911035	1.46238502	0.31678523	1.15959489	-0.087235	0.33429068	0.30479488	-0.11407219	0.85425409	-0.30207647	0.48444514	1.03616646	1.04875471	1.11688474	0.61561562	1.11059621	1.05301412	0.85719653	0.93583645	0.86748411	1.18685254	0.41791779	0.96916023	0.77038093	0.52896394	0.78504821	1.10931072	1.23840043	1.1318217	1.17952962	1.24046142	1.32570242	-0.46157381	0.60123419	1.0530141	1.16317426	1.05855691	1.17239528	1.06338409	1.16978678	1.03142709	0.95198976	1.05368896	1.08212128	1.04740137	1.19968495	1.08150358	0.78617469	1.07296143	1.09456674	1.01978785	0.55720233	1.33619971	1.06743684	0.78341445	0.91074184	0.97855537	0.99632998	0.72725887	1.35777549	0.89005137	1.17693011	1.23192662	0.92971959	0.95132742	1.19968498	1.12280525	1.03910896	0.89162062	-0.02204835	1.03554868	1.26939684	1.01447085	0.93526085	0.46756426	1.02400673	1.03204422	1.07891228	1.01799481	1.03254843	0.85391856	1.10077802	0.99578681	1.0115444	0.63659257	0.75141878	-4.66486307	1.01154437	0.86491357	0.83142351	1.17239527	0.72628333	0.64494039	0.80796426	0.94169266	0.78617471	0.72577967	0.67193944	0.95597709	0.97086496	0.88223346	0.94052896	1.18627054	0.96050974	0.96804252	0.44547034	0.78453817	1.16375452	0.93475248	0.66117784	-0.99092709	0.85391858	1.03793552	0.91622839	1.1847854	0.98138893	0.95198977	0.95132739	0.88172758	0.88897695	0.78664307	0.98739834	1.01206215	0.76884318	0.69448772	0.69014087	-0.90753502	0.97624345	0.90397705	1.09772171	0.62050031	1.07296143	0.70788758	1.15264472	0.86204729	0.91520993	0.41562976	0.67035627	0.92918738	0.74276265	0.7715214	0.82559235	1.23768418	0.94853542	1.01329265	0.74165431	0.66933621	0.73537215	0.77913942	0.45417414	0.83365714	0.85661181	1.08845824	0.46882873	0.64002528	1.00903723	0.80947407	0.92740186	0.91361508	0.44595002	0.72014333	1.11187492	1.00353259	0.43736222	0.6703562	0.70011748	0.77861958	0.05846952	0.64653142	0.89769102	0.19962446	0.31402173	0.58469038	0.6566209	0.74057593
10157	-0.3551382	-0.425673068	-0.329157451	-1.023554828	-1.153877019	-0.365376876	-1.460779709	-1.33050089	0.762719136	-0.727725104	0.015327726	0.041093899	0.940645802	0.628240056	-0.538127962	0.49150109	0.222080191	-0.562837126	0.07874548	0.854208302	0.411159291	-0.313895804	-0.680679394	-0.538788906	-0.739951268	1.209219618	0.455166054	0.451714519	-0.026749424	0.52449902	-0.393540059	-0.000588125	-0.362662782	0.554948563	0.438755882	-0.645296036	0.246957955	0.273104781	0.564098829	-0.028111458	-1.066995685	-0.652911314	-0.275892688	-0.345748281	-0.245978744	-0.454811103	0.119945789	-0.430388376	-0.179844098	0.525940138	-1.173094862	0.477815074	-0.19365905	-0.525815165	-1.251082531	0.749598486	-0.563810706	0.899005786	-0.735103732	-0.41821483	0.833592917	0.379422543	-1.318524412	-0.116149725	0.658739423	-0.343600914	-0.138082215	0.222362834	0.265775132	-0.157609359	-0.41592494	-0.215800561	-1.001911161	0.157536757	0.349180568	0.164776039	-0.442908257	-0.482369212	-0.948467084	0.2247973	-0.1280805	-0.11209476	-0.153818313	1.058597269	-0.229275703	-1.431023721	-0.943442044	0.044336421	-0.144750153	-0.213778681	0.112799947	0.334595912	-1.151834722	-1.488219662	0.071849784	0.130838269	0.603787234	0.209985585	-0.16725551	-0.142036318	-0.74603637	-0.052388838	-0.460288706	-1.300160989	0.230707521	0.171041389	0.257267588	1.247548105	-0.576017567	0.54193006	0.300839853	0.914950973	0.212090052	-0.317240935	0.655593411	-1.146661418	-1.312007091	-1.286078733	1.147758471	-0.742709535	0.074659216	-0.170123817	-0.464928234	1.472511396	0.381413318	0.026361682	-0.863011463	-0.701523228	-0.742481735	0.279374564	0.190232568	-0.266778278	-0.609210139	-0.522046968	-1.01797604	0.132160126	-0.359756975	0.155293734	-0.392315529	-0.652449926	-0.645812374	-0.083966087	-0.430267517	0.503151629	-0.574562795	1.704938867	0.444309431	0.520855528	1.323794646	-0.256942816	0.346660891	-0.853489848	-1.014903274	-0.091079191	-0.061884815	0.37066368	-0.655346206	-1.316481303	-0.106165942	-0.131339645	-0.237343572	-0.183315016	-0.79328054	-0.597155742	-0.349906329	-0.162331088	0.225129794	-0.357466893	-0.486197631	-1.131197582	-1.629845664	-0.015754523	-0.456002036	0.681666875	0.244485557	-0.752199523	-0.223126289	-0.343418215	-1.017764426	-0.632838993	-0.43565226	-0.470263352	-0.272807048	-0.448116084	-0.901688941	-0.174463634	-0.259116451	-0.204252277	-0.731698557	-0.093728174	0.048856482	-0.08670754	0.463440313	-0.319199915	-0.598710691	-0.329424102	-0.948515126	-0.498489073	-0.287626366	-0.85514137	-1.272403215	-0.197693093	-0.551391107	-0.133034231	-0.295109589	-0.211695445	0.034025876	-0.773091228	-0.543799729	-0.179723486	0.341391642	-0.880221075	-1.258148268	-0.549171741	-0.123747316	-0.931505087	0.195371299	-1.324823259	-0.502692662	-0.524963531	-0.568781551	-0.753848339	-0.609511898	-0.241638742	0.106130434	-0.238416173	-0.525452426	3.553247177	0.601532219	0.291074144	1.000782775	0.256493877	0.319783198	0.598181077	-0.308682947	0.250301885	0.469852347	0.868221215	0.161275963	0.15062033	0.938003495	-0.597155841	0.235775759	-0.370056634	0.690775214	-0.254688873	0.750347934	-0.842034171	-0.129181703	0.410980577	0.308349174	1.465949491	-0.362636865	-0.236814142	-0.36413702	0.222310864	0.105120292	0.205868781	-0.26022725	0.781392211	-0.115080449	0.059311027	-0.054169272	-0.272282672	0.361244194	0.268544768	-0.279457927	2.359218145	-0.471791613	-0.113462662	0.607129187	-0.007173097	0.065614134	0.567872049	-0.109469521	-0.122698729	-0.445390021	0.41954072	-0.557939253	-0.680381513	0.268065654	-0.228012104	-0.525452495	-0.571377097	-0.233968333	0.444499607	-0.079744298	-0.53580814	-0.314842268	0.443929592	0.754298199	-0.450706825	0.691867059	-0.204252349	-0.452229783	-0.070821446	-0.849714682	-0.369517787	-0.542677945	0.262585621	0.331474615	-0.534069917	0.020808903	-0.188790508	0.091048529	-0.117253012	1.723078938	0.068907647	0.887181892	-0.827311462	-0.162331209	0.709064727	0.557687449	-1.190436261	-0.164003672	-0.280058536
26574	0.755999268	-0.069735477	0.510938984	0.406385925	0.411446631	-0.065584029	0.205772488	0.047033254	0.48325819	0.405070678	0.388420787	0.560604785	1.249535981	0.375196819	0.892837251	0.879102672	0.735580234	0.826147275	0.734838174	0.90196231	0.468187947	0.577442016	0.21275529	0.165565601	0.224353556	0.90578086	0.632043382	0.606956553	0.810240214	0.335134436	0.199944024	0.245955377	0.624097758	0.349912212	0.110163143	0.262966884	0.61891083	0.11857516	0.32574873	0.287210893	0.165018331	0.835684811	0.467246259	0.711476169	0.706576472	0.524403951	0.482611017	0.78012331	1.339854057	0.528283907	0.773492364	0.488720187	0.149918506	1.075053288	0.478098018	0.527728389	0.384284101	0.429211327	0.676293422	0.803442401	0.594903087	0.615917194	0.648016974	0.265414457	0.105171849	1.005269163	0.696870046	0.850981702	0.029004958	0.256746058	0.061333621	0.035039061	0.781050714	0.094743366	0.784517831	0.755042221	0.239143265	0.095557939	0.335478127	0.456328924	0.468402175	0.779048644	0.508493021	0.234332655	0.399594789	0.70484756	0.417198121	0.454684235	0.618101022	0.613105583	0.511729943	0.44037381	1.3582087	0.303311481	0.200389363	0.291928199	1.136973172	0.308062427	-0.488770392	0.580090168	1.442709875	0.639848843	0.359421314	-0.007574947	0.440676453	0.420667378	0.218724907	0.423947319	0.618102402	0.500202946	0.128789233	0.289148404	0.846710148	0.723370913	0.098865719	0.748460151	0.992702046	1.176916016	0.860800707	0.888146313	0.277815392	0.794131389	0.505613617	0.680413638	0.675534302	0.030443544	0.360839455	0.132259364	0.268963515	0.403055324	0.637459769	0.084490075	0.234984431	0.418413778	0.431790185	0.395673545	0.728765211	0.368613291	-0.239239139	0.32712883	0.645198913	0.937197188	0.579224484	0.599508771	0.581194719	0.880606417	1.006490283	0.76603274	1.001707675	0.114885146	1.054138222	0.64351624	0.534451704	0.596397441	0.554256237	0.421458688	0.818609435	0.627778237	0.635840896	0.393320435	0.03551813	0.500835646	0.686538697	0.074250795	0.368726095	0.267540677	0.593851304	0.417137506	0.522861183	0.548241665	0.479266975	0.331049324	0.357051834	0.254968786	0.720960798	0.61512262	0.375378299	0.668596404	0.291233386	0.43902711	0.175528908	0.278015366	0.516955034	0.732257696	0.441327695	0.583349548	0.321885403	0.415686887	0.38908644	0.422470325	0.402469637	-0.01054653	0.708547381	0.474258458	0.327607389	0.294212428	0.434804849	0.471343442	0.450655531	0.27189232	0.467127992	0.008184921	0.45940776	0.513043851	0.289716176	0.2574251	0.385116665	0.521796206	0.23675246	0.211018981	0.834174003	0.454636482	0.656266723	-0.104081547	0.547262842	0.328549997	0.26700344	0.498393393	0.248711447	0.559074356	0.545334592	0.488560425	0.463683758	0.236752508	0.465104714	0.642044358	0.222485318	-2.366908231	0.793484148	0.827184988	0.813749816	0.793484179	0.416685599	0.849922773	0.625804233	0.443795848	0.643010504	0.552356431	0.452571959	0.680173392	0.786759453	0.711463336	0.504472277	0.820041836	0.65626671	0.486162729	0.719639094	0.480204871	0.741568163	0.869361639	0.604457794	1.19717903	0.768726643	0.62081243	0.775120899	0.582367967	0.721492077	0.855695469	0.520756003	0.622489657	0.488560409	0.598790841	0.920515939	0.276510626	0.917636715	1.042163516	0.275153325	0.745025338	0.402057099	0.848996048	0.476705637	0.723374505	0.170781021	1.005790293	0.352567838	0.288589439	0.417594226	0.74302611	-0.247207148	0.574657833	0.57902331	0.471343433	0.16180686	0.62822301	0.445216455	0.550164108	0.475222968	0.608701135	0.865475747	0.820041862	0.802687941	0.365410269	0.601584147	0.697230531	0.45990919	0.389086383	0.743998441	0.616665666	0.424234351	0.257425073	0.654586933	0.613058444	0.682647081	0.564432115	0.471343471	0.929084211	0.901698168	0.706063925	0.731283752	0.246857825	0.905742187	0.722837541	0.466108169	0.590362811	0.287709576	0.946565198
9625	0.188531532	-0.194765462	-0.447356068	-0.266110627	0.370090368	0.008385211	0.067809605	0.171465368	0.797450812	0.135874981	0.268122151	0.328533371	0.758948563	0.314450781	0.224292597	0.401236578	0.387537522	0.41256434	0.309142224	0.526406796	-0.050825813	-0.182684334	-0.093716236	0.284220102	0.260836082	0.883803131	0.147462345	0.119597992	0.278660118	0.516611207	0.34854809	0.229810981	0.185540241	-0.379410565	0.343428048	0.549933118	0.401087006	0.159417335	0.167018187	0.442486249	0.531721184	0.025300764	0.489339607	0.161032116	-0.236091851	0.342733204	0.467157277	0.339028119	-0.143612501	0.158925401	0.54424946	0.164825961	0.140934352	0.073687245	0.150984583	0.214847933	0.682529337	-0.183220642	0.142253769	0.313002091	0.727175692	0.159577988	-0.281601911	0.532856967	0.039259429	0.722527532	-0.143643201	-0.091457071	-0.169739414	-0.014979887	0.220190865	0.310284625	0.1630253	0.040932149	0.475455804	-0.030347582	-0.055059387	0.137690218	-0.040323599	-0.161341444	-0.221421184	0.149352838	0.299231614	0.072550604	-0.101274719	-0.117492384	0.190539465	0.391784623	0.08717478	0.348056507	0.115559496	0.726679701	-0.26884597	0.075498798	0.198367781	-0.09675995	0.438162758	0.569525651	-0.196485259	0.045300087	0.24841656	0.089820021	-0.181853073	0.142360896	0.366282749	0.448456542	0.416845138	0.646571223	0.114323318	0.729023614	0.732842101	0.741584595	0.794665719	0.483900723	0.735339074	0.43833232	0.252810637	0.263116239	0.469153898	0.408497919	0.139896716	0.19903894	0.276505417	0.579154336	0.647529376	0.195687524	0.087792594	-0.037301976	-0.118112181	-0.158031231	0.010849619	0.046875584	0.24676269	0.140466255	0.155106502	-0.065960601	-0.308597458	0.328681515	0.315141377	0.327363819	-0.004517237	0.726433272	0.433341309	0.597370603	0.143230589	0.44083012	0.083575446	0.787533738	0.503999115	0.429592675	0.726433272	0.384706645	0.311823619	-0.015172423	0.315985986	0.025669603	0.634379147	0.372114006	0.261640925	0.679781342	0.271442691	0.10495194	-0.207470235	0.352678252	0.290370329	0.200687089	-1.287919971	0.08077215	0.375205428	0.36481878	0.075008064	0.527236483	0.244685184	0.46672879	0.217802568	0.329954931	0.684284437	0.293980039	0.10860464	0.170345566	0.231034521	0.245863065	0.252885522	-0.059052421	-0.013098793	-0.022087197	0.06757564	-0.102243147	0.267203104	0.556188919	0.462457949	-0.027408976	-0.405726333	0.48837811	0.429906242	0.464990605	0.287847007	0.146738461	0.450004642	-0.236663555	0.265167191	0.458800514	0.310727532	-0.021256765	0.098499456	0.30029846	0.009798763	0.226975612	0.164615683	0.150264628	0.177636421	0.311056799	-0.172998976	0.263217239	-0.259582544	0.126828086	0.567353508	0.636101286	0.086401145	0.103666048	-0.260801491	0.065550983	-0.029823663	0.390437805	0.352678265	0.131431986	0.33829746	-0.582530904	0.353958687	0.245863103	0.604314547	0.169485275	-0.085449964	0.376055663	0.402675928	0.156749519	0.783202434	-0.673880105	0.37013109	0.231521093	0.68671209	0.462051784	0.306928301	0.614529373	0.114193283	0.135857541	0.107026494	0.259604905	0.411498483	-0.029003062	0.511634486	1.067737228	0.576144771	0.714180112	0.10535336	0.226127297	0.196703585	0.350669264	0.257950335	0.203218862	0.548618798	0.250915698	-0.083383862	-0.08544997	-0.037535073	-0.069820181	0.186780887	0.355607578	0.560444694	0.31472945	0.270196684	0.249276233	0.093546663	0.108604656	0.433735608	0.044114605	0.256742904	0.154270386	-0.067737833	0.180866271	0.687051712	0.323301994	0.546550026	0.609389498	0.45505901	0.379388765	0.213128202	0.167121205	-0.108375814	0.739914389	0.407719572	0.339973648	0.26892477	0.625040982	-0.204868351	0.357613869	-0.319767739	0.541953795	0.342390581	0.439168747	0.254243572	0.247581636	-0.00834041	0.115372794	0.520392526	-0.275525147	0.252885473	0.165852037	0.141111631	0.393335071	0.322543422	0.433735592	0.042084871	0.079949091	0.518261803	0.269763779
18	1.2519343	1.3271994	1.3175586	1.2309893	1.1587469	1.2229245	1.1959016	0.9306708	0.8132003	1.3430998	1.1008534	1.2454565	0.5767135	1.3391718	0.7355348	1.0387835	0.8606225	0.54194	0.3991414	0.9847848	1.2004347	1.2765577	1.135102	1.14153	1.5468414	0.7124799	1.4266039	1.1426075	1.2376479	1.1044776	1.2436658	0.9657452	1.3562374	1.2947321	0.8469696	0.8258218	0.7528216	1.0666682	1.0719008	0.9114244	0.8137511	0.9152099	1.1780128	1.03194	1.0077136	1.5368902	0.9184304	1.3862046	1.4721155	0.8968863	1.2302892	1.5158953	0.7278075	0.9650349	1.0934781	0.9522391	0.9841408	1.1483539	1.2411587	1.1300182	1.2767435	0.9853197	1.2441122	1.4253394	0.771254	1.270983	1.1409722	1.3423951	1.2929253	0.9434671	1.4673005	1.1633165	1.4424797	1.2894915	1.5382892	1.316551	1.109679	0.9760239	1.201566	1.3900594	1.2517451	1.3521416	0.8953633	1.0434223	1.2171392	0.9993741	0.8390122	0.8357967	1.2913823	0.834598	0.6451036	1.6847054	1.1969336	0.7148104	0.9794362	0.8719034	1.170087	1.2903731	0.9058613	0.9797692	1.2945294	0.9849353	0.8673479	0.7460366	1.0896684	0.734028	1.0596938	0.6772397	1.1032985	1.1361917	1.2911642	1.2123628	0.910988	1.2094179	0.4249523	1.167886	1.2571605	1.317359	1.301409	1.1466855	0.6639096	0.9877056	1.1753489	1.2029786	1.4062378	0.9654634	1.176203	1.0552164	1.3036749	0.7750789	0.9662542	1.2184929	1.1376038	1.2616564	0.6447768	1.1740585	1.0593659	1.4408832	1.1602417	0.9132185	0.8210598	0.9188098	0.807902	0.7881853	1.0759142	1.912713	1.1100977	1.1538937	1.4680229	1.0998567	1.2090995	1.0128358	1.0498145	1.1886169	1.1501355	1.2195438	0.9393173	1.1072366	1.0085792	1.1151949	1.1349037	1.0864796	1.2677007	1.0969892	1.0798141	1.1041439	0.7813616	1.0850705	1.1192377	1.0696765	1.0184226	1.1827518	1.092558	1.4219055	1.0184226	1.0347237	1.0505341	1.0511617	1.0470721	1.0880798	1.0299732	1.0888621	1.2470838	1.0340799	1.2302686	0.9459365	0.995969	1.108949	1.1286753	1.0354839	1.1562069	1.1749922	1.442274	1.071888	1.0940484	0.9129347	1.0969892	1.1768231	1.2452226	1.2585177	1.2404691	1.1869683	1.063223	1.1175147	1.1192377	1.1175146	1.0171468	0.9818456	1.1417337	1.016551	1.4025889	1.1706877	1.1026087	1.0857985	1.0470721	1.211356	1.0490993	0.9236682	1.1222709	1.1493618	1.0518923	1.0835986	1.0237739	1.0112314	1.1341115	1.1270949	1.0954545	-2.001341	1.1570431	1.1663182	0.9905959	1.200864	1.1056285	1.1443475	1.2034122	1.108949	1.1184115	1.0354839	1.1364132	1.0933132	1.2205505	1.0025384	1.1485323	1.1113889	1.068375	1.1570432	1.0132503	1.0340799	1.1697866	1.1534784	1.1064047	1.3677489	1.1681028	1.0895854	1.1122339	1.0483595	1.1476876	1.0366146	1.1931482	1.0610661	1.0791087	1.242401	1.1460652	1.094718	1.0320306	1.076932	1.2470839	1.5534021	1.2510175	1.1639475	1.0903757	1.3163505	1.1974085	1.0880798	1.1948523	1.1612992	1.0888621	1.1827519	0.9665956	1.232127	1.1509721	1.014449	1.1965214	1.1056285	1.0850704	1.1072366	1.0408417	1.1175146	1.1104122	1.1357264	1.0354839	1.1357262	1.0978451	1.063223	1.2788697	1.2442134	1.1048897	0.9818456	1.1443475	1.0918118	1.0806358	1.18785	0.9926304	1.1784892	1.1759156	1.0696765	1.0428149	1.0647427	1.2242593	1.2777575	1.063223	1.0000482	1.1956833	1.1144896	1.2234087	1.12549
19	-0.384623321	-0.406069612	-0.315654106	-0.875501666	-1.08283853	-0.519053996	-0.987787491	-1.008409841	0.616511542	-0.810053834	-0.619397291	-0.870808971	-0.441042687	0.64278765	0.133859694	0.452822609	0.225595694	0.095461105	-0.146409411	0.644688382	-0.851134898	-0.876202897	-0.400377178	-0.705611602	-0.650475213	0.52000379	-0.283988723	0.870712574	-0.574107619	-0.049289741	-0.287953321	-0.34811478	-1.077450459	-0.208694063	-0.150351165	0.133255318	-0.173303745	0.299066149	-0.271833106	0.003288143	-0.641996234	0.064434158	-0.401400234	0.255926159	-0.111203895	-0.701015964	0.207703988	-0.933271208	-0.598278694	-0.304527164	-0.737606165	-0.260699386	-0.902005087	-0.113013041	-0.88090731	0.07024617	0.184392096	-0.102340636	-0.828316652	0.443834209	-0.217680483	-0.250331519	0.421611787	0.337995814	0.337995814	-0.37591497	-0.248673142	0.232658349	0.127405182	-0.167630995	-0.360609341	-1.001515909	-0.403599843	-0.401700314	0.380392285	0.214099091	-0.046311996	-0.944519515	-0.994690661	0.442202498	-1.049293586	-0.914363176	-0.840743609	-0.379631709	-0.134671816	-1.322680363	-1.644786828	-0.321575215	0.230720637	-0.378994422	-0.522956134	0.789136513	-0.366450567	-1.244485513	-0.455708681	0.512207832	0.461236128	-0.741881819	-0.552791131	-0.400910918	-0.893264104	-0.113013041	-0.5458112	-1.196993269	-0.051182363	-0.844738216	-0.574371934	0.081278558	-0.043695596	0.155020199	0.058623834	0.092545722	0.645114166	-0.985498666	0.218096588	-0.929945361	-0.92474336	-0.587113453	0.666562918	-1.149155139	-1.114291317	0.346334937	1.140550597	0.65547133	-0.371312407	-0.396946703	-0.953619578	-0.933162997	-0.377669324	-0.074731776	-0.709277659	-0.63477538	-0.553216241	-0.867055738	-1.225197062	-0.692096704	0.333580708	-0.610304081	-0.843256612	-0.844106251	0.100212411	0.398365862	0.0529765	-0.045295876	-0.224620341	0.828945327	-0.017268393	0.950868036	0.620317858	-0.232292441	-0.180129448	-0.754060738	-0.65059216	-0.311548436	-0.251326828	0.056250857	-0.654281197	-1.103718256	-0.907722483	-0.465460119	-0.530512291	-0.272946246	0.045212324	-1.079556483	-0.349952194	0.330772116	-0.977983336	-0.759687079	-1.127184474	-0.923202279	-1.301159463	-0.397067517	-0.153471215	0.190474013	-0.031708206	-0.676504519	-0.818929902	-0.302084967	-0.079182651	0.098614164	-0.508725173	0.09125053	-0.570778793	-0.690187363	-0.395442392	-0.078810786	-1.162126362	-0.446959765	-0.204996826	-1.059131624	-0.204996874	-0.34780376	0.239972023	-0.473874911	-0.476363664	-0.953407116	-0.701520075	-0.409617277	-0.149872569	-0.218488596	-0.372501946	-0.145929494	-0.615451798	-0.760617193	-0.504867509	-0.768981594	-0.753514568	-0.786796677	-0.278705563	-0.047544317	-0.027748697	0.026865686	-0.50529588	-0.736716128	-0.324870765	-0.057267735	0.03110357	-1.172155677	-0.11405923	-0.875237484	-0.24567442	-0.80764895	-0.217622911	-0.936215394	-0.106526028	-0.341999782	-0.162191346	4.500519584	-0.281881127	0.598526832	0.4375483	-0.08369711	-0.159429819	-0.122607633	-0.989758863	-0.654734332	0.006069722	0.649085347	-0.382422174	-0.497198719	-0.260551652	-0.595709964	-0.505937367	-0.360884556	0.043737409	-0.16705387	-0.064239311	-0.83592388	-0.117711196	0.402272808	0.004573519	0.367932296	-0.535364012	-0.790742129	-0.585057879	-0.474267645	-0.72442185	-0.707868671	-0.239380102	-0.639209307	-0.166574442	-0.188747632	-0.092100825	0.059923087	-0.023033897	0.05200309	-0.106074487	0.494806881	-0.763734362	0.160315989	0.704159466	-0.400126822	0.069959919	0.025210065	-0.080428375	-0.046775202	-0.011923155	0.540982429	-0.48358564	-0.601555732	-0.496405681	-0.895038808	-0.782293794	-1.26126777	-0.561991174	-0.385392522	0.003309992	-0.047197642	-0.409991883	-0.008684125	0.373558345	-0.76332707	-0.351178415	-0.054542713	-0.392029363	-0.69623319	-0.691096856	-0.685632599	-0.080852263	0.089362274	-0.17301729	-0.206545419	-0.165399973	-0.247299771	-0.161828841	-0.304830434	-0.420338883	-0.243198487	1.036671086	0.192774307	-0.108104543	0.107954984	1.026991547	-0.661112264	-0.22343092	0.12649287
26154	-1.00400592	-0.94669242	-1.0037781	-0.80730742	-0.6982255	-0.83430228	-0.7223118	-0.72231181	-0.59272645	-1.02139624	-1.05627638	-1.05782104	-1.0339566	-1.08719515	-1.13041869	-0.93724597	-1.1012931	-0.79878335	-0.90107695	-0.66197503	-1.0257992	-1.02205577	-0.91567858	-1.02274594	-0.92755203	-0.91831784	-1.04350211	-0.09717638	-1.17689727	-1.07545614	-1.02755905	-0.84131504	-1.33050239	-0.49245573	-0.74372989	-0.82501577	-0.86035085	-0.64648945	-0.82366073	-0.89398826	-1.50487766	-1.01791989	-0.95706543	-0.93144436	-0.67152612	-0.90543639	-0.66737734	-1.30620243	-1.01219728	-0.92251084	-0.87506888	-0.8154865	-0.31613952	-1.10636427	-0.94535599	-0.75278851	-0.87639674	-0.9881935	-1.57500093	-0.71096489	-0.67117757	-0.87462632	-1.02598378	-0.66582515	-1.03179996	-1.03771018	-1.1668156	-0.73953366	-0.62514504	-0.72128777	-1.00447451	-1.21843899	-0.79950396	-0.92239358	-0.57182122	-1.0788572	-1.10447312	-0.64210704	-0.73193297	-0.90645521	-0.63252689	-0.62686357	-0.98932328	-1.10949372	-0.69910437	-1.06325814	-1.17048423	-0.96102673	-1.08659875	-1.01896762	-0.84453807	-0.47043442	-0.87170045	-0.94207467	-1.12462272	-1.1724685	-0.80194946	-0.70450444	-0.71242507	-0.73577789	-0.78331695	-1.08075884	-0.93607801	-0.65369987	-0.73759019	-0.90008617	-0.93620605	-1.36658804	-0.72323295	-1.02702441	-0.93449551	-0.67269537	-0.76270867	-0.58987299	-1.10653319	-1.05211515	-1.10046204	-0.98498544	-0.82028535	-0.93325933	-1.45873655	-1.07090747	-0.84368168	-1.09494704	-0.82207033	-1.35489084	-0.57834287	-1.03432961	-0.66904274	-0.99528965	-0.8839393	-0.87191	-1.01478381	-0.87837537	-0.71194613	-0.90993889	-1.02774904	-0.98304052	-0.88029991	-0.76388007	-0.70805888	-1.00893845	-0.88543445	-0.59727549	-0.89492337	-1.03754083	-1.05583805	-0.93973102	-1.08626897	-0.61937664	-1.08214714	-1.79891536	-0.68909564	-0.68339067	-1.01910248	-1.10502198	-0.92172543	-0.98283957	-0.90923305	-0.9655157	-0.81310291	-0.95022048	-0.93371417	-1.1211386	-0.95438221	-1.08327892	-0.99397937	-1.01389581	-1.10502196	-1.13708779	-1.14084147	-0.89947582	-0.87639537	-1.08561762	-0.98425276	-0.97070432	-0.99737134	-0.91750585	-0.92444227	-1.12566432	-0.80346505	-1.06437723	-0.8865067	-1.03002009	-0.96619465	-0.77645261	-0.97309094	-0.7057123	-1.02826004	-0.86301474	-0.84026303	-1.01874082	-0.82069757	-0.77536815	-0.95689891	-0.93850515	-1.04721365	-0.74979116	-0.75221614	-1.08402153	-0.79436004	-0.84518194	-0.85655504	-0.67612487	-0.73111612	-0.96619474	-0.95765004	-0.94633055	-0.93850537	-0.93756773	-0.93487941	-0.87497674	-0.80383916	-0.94089646	-0.8396122	-0.87102852	-1.15130198	-0.7737816	-0.86735994	-0.986995	-0.89700402	-1.03002008	-1.00452621	-0.72663903	-0.80852515	-1.03531413	-0.81128735	1.58086631	-0.86875833	-1.02531912	-0.75203643	-1.04198139	-0.86503042	-0.96486739	-0.84613722	-0.91186814	-0.95975684	-0.8656839	-0.91649176	-0.93756769	-1.1225611	-0.83528429	-0.92937936	-1.00039125	-0.94910891	-1.00862814	-1.01282874	-0.91822323	-0.96012595	-0.87605454	-1.13186442	-0.85077436	-0.95655263	-0.95975687	-0.7641229	-0.96967858	-1.01874084	-1.05717825	-0.945343	-0.72229286	-0.78948501	-1.11529707	-0.95128312	-1.09676348	-1.02059675	-1.11492045	-1.10578104	-0.9742439	-0.83832129	-1.00585183	-0.90442729	-0.91058125	-1.02604385	-0.62709793	-0.9866537	-0.79595009	-0.90473733	-1.02867761	-0.9365499	-0.66192571	-1.12013498	-0.85966935	-0.88650687	-0.9459957	-1.13633901	-0.86238241	-0.74743547	-0.85655524	-0.82135367	-1.14008258	-1.06839075	-1.03745966	-1.0152521	-1.07051864	-0.92868861	-0.67612448	-0.83993507	-0.72625876	-0.82683338	-0.91186809	-1.00385255	-0.98079149	-0.84379534	-0.97530759	-0.74979118	-1.05901824	-1.12460709	-0.88409726	-1.00688472	-0.99296574	-1.00552404	-0.7183253	-0.85453449	-0.86265958	-0.97175621	-1.02490336
20	0.292200091	-0.14326713	0.070347023	0.155477529	0.368862433	0.339667594	0.264254841	0.326182712	0.988418745	0.574880267	0.73832254	0.874894178	1.360995505	0.560307131	0.792447178	0.902021405	0.674419559	0.204621469	0.402986938	0.724557417	0.361946198	0.584476028	0.027979975	0.332232452	0.57278438	1.422807244	0.772534682	0.043289322	0.786577097	0.984277604	0.574487399	0.418828145	0.66969311	0.287823903	0.319243636	0.193051185	0.813252098	0.425331161	0.086033442	0.184325923	0.218747674	0.947606901	0.760268208	0.387718124	0.256936312	0.812160019	0.552694194	0.83175459	1.271803893	0.76785367	1.136733918	0.579871263	1.126723044	0.803691436	0.679794286	0.143576564	0.549650002	0.646688019	0.50700066	0.499803957	0.396118524	0.494022935	0.31920623	1.075139137	0.203485499	0.664930488	0.476991147	0.209701206	-0.063988439	0.446292991	0.942138364	0.68104115	0.347517537	1.02157367	0.500264016	0.494125476	0.343622272	0.695103808	0.272662894	0.233619091	0.620023611	0.64101381	0.474312173	0.201913676	0.275771431	0.347517537	0.542468568	0.452269181	0.617680019	0.711838734	0.585050002	0.517161103	0.537190957	0.388739067	0.865831327	0.358943851	0.409789502	1.051032138	0.502404181	1.343396024	1.481534372	0.317318576	0.768211425	0.624065097	0.586324536	0.491732395	0.794540085	1.057943061	0.800922553	0.707892678	0.630706863	0.542815224	0.756793572	0.831504057	0.087396941	0.369179605	0.63821508	0.82426547	0.399375703	0.575421368	-0.206014198	0.412284586	0.234146945	0.218150997	0.655307955	1.181109746	0.068221977	0.268326357	-0.001437279	0.428040469	0.637983885	-0.041298971	0.28966493	0.518442507	0.201654185	0.717980821	0.2591771	0.462821453	0.414913132	0.379813937	0.658012774	1.084657171	0.955502545	1.342953853	0.642800086	0.4797741	0.973043337	0.484265656	0.560309541	0.933859263	0.84747001	1.201200153	0.163979655	0.510389102	0.163033127	0.202156879	0.45033652	0.383308875	0.77204435	0.553794324	0.145423863	0.503762879	0.129132747	0.366741671	0.376829132	0.878337691	-0.5855116	0.338905999	0.464910896	0.27089396	-0.047504787	0.352198551	0.299638428	1.355434115	0.027098444	0.239460825	0.783956715	0.234651827	0.375255728	0.423988794	0.402633272	0.292803888	0.346277809	0.115223074	0.404266791	0.163033116	0.185262579	0.120693428	0.049013619	0.628298915	0.547819765	0.680097648	0.513075822	0.565124721	0.651690738	0.94265941	0.723187131	0.954143172	0.508160216	0.322582796	0.420775511	0.801360417	0.641800013	0.538466367	0.532638575	0.409767907	0.177955909	0.31576213	0.374231014	0.242062602	1.41473632	0.643964558	0.191982359	0.815142914	0.265675555	0.507623983	0.813050114	0.576508159	0.53557214	0.485663134	0.349633579	0.408679567	0.349086474	0.581736679	0.70296668	0.213223683	0.632918732	2.139481302	0.79171587	0.75083744	0.469517346	0.52521211	0.203175446	0.69637197	0.752750351	0.374230984	0.95889912	0.656382065	0.742725617	0.501158495	0.814455619	0.930437035	0.946103204	0.387629808	0.492401608	0.254402555	0.520810305	0.24772926	0.193413988	0.79998208	0.730712995	1.266090047	0.69637198	0.668928229	0.344692275	0.554984789	0.200310414	0.748215472	0.440866303	0.966523581	0.125698823	0.743312135	0.556599825	0.234208257	0.414163396	0.303236312	0.502735877	1.366594632	0.521399712	1.343494351	0.486214089	0.41525275	0.95763087	0.988989752	0.915563142	0.365724864	0.998016522	0.919647811	0.601757269	0.198736813	1.344416702	1.224489786	0.909534099	0.730189594	1.062252544	0.491825141	0.501158529	0.410830752	0.263201935	0.720859405	1.084248049	0.444940614	0.465456809	0.921048528	0.462660591	0.47646308	0.728308116	0.716975824	0.508669788	1.187599434	0.656382064	1.031306921	0.564580072	0.575285838	0.566969066	0.344692252	0.710412334	0.484004941	0.745728561	-0.002112219	0.607268459	1.612043967	0.931792592	0.512035497	0.630646314	0.657511094
21	1.00709253	0.26009014	0.09316681	0.28017715	0.54647966	0.58841583	0.63205871	0.88173553	0.58680348	0.64466169	0.97545105	0.74512541	0.35515108	0.53151211	0.31569125	0.45546964	0.88701449	1.04821791	0.4114745	0.1116123	0.38546463	0.3532921	-0.22370522	0.19879544	0.25971932	0.25861335	0.20582269	0.31640812	0.69888255	0.01744415	0.31667531	0.42110963	0.47001174	0.3560606	0.21035409	0.14708369	0.34185983	0.32672297	0.51089958	0.10444622	0.65030206	0.61707926	0.58118529	0.27998485	0.77221046	0.81354372	0.36307309	0.95967757	0.10496291	0.57439315	0.85804152	0.19462625	0.19725556	0.43502118	0.45162186	0.31730611	1.35285768	0.06855238	0.4553671	0.74505335	0.69085301	0.34599129	0.10910189	0.88827784	0.27504247	0.89995291	0.07459798	0.54074009	0.40739831	0.04241504	0.40208607	0.02649313	0.16870743	0.0521135	0.76645878	0.59366076	0.24852922	0.41322934	0.5682329	0.03589498	0.35997223	0.30612221	0.34823297	0.20731423	0.37828936	0.46903861	1.02326716	0.22698141	0.43149322	0.19971946	0.42580875	1.10186375	-0.01193377	0.74170207	0.05946819	0.49594916	0.3627035	0.38131206	0.42613494	0.10238652	0.67144954	0.51144368	0.59727585	0.72952179	0.4822378	0.37699481	0.26070759	-0.10922601	1.06921068	0.50842152	0.29050262	-0.05681087	0.5933137	0.81764713	0.03687585	0.74263688	0.44310623	1.22274446	0.61419579	0.78701928	0.16544412	0.60282167	0.98126655	0.59566586	0.48285066	0.65039282	0.23270153	0.30929282	0.23270153	0.76361794	0.82912291	0.21426387	0.17683966	0.29163628	0.51343151	0.39371986	-0.26521088	0.37744712	0.53622528	0.42560137	0.51066645	0.51818539	0.21591356	0.66798888	0.23713631	0.84136626	0.79624563	0.44306466	0.72571645	0.68483303	0.78655157	0.52942471	0.55231307	0.44990492	0.42619351	0.48470592	0.35352207	0.72656097	0.58593071	0.66499974	0.29388259	0.52219354	0.74676745	0.63630834	0.61123216	0.66819593	0.17230188	0.59484635	0.54996748	0.7088379	0.54603595	0.16097026	0.51788243	0.61373515	0.22715632	0.66092869	0.67552576	0.93826138	0.61167228	0.58119333	0.77107867	0.61207593	0.35783278	0.09766903	0.4180136	0.29639551	0.71722633	0.4065588	0.43871288	0.546898	0.63807147	0.65584241	0.34664467	0.73207448	0.75009514	0.68868982	0.53961958	0.52424882	0.6094854	0.68104513	0.64907811	0.50701642	0.72611227	0.71497848	0.69872913	0.51361622	0.40280398	0.59571412	0.42128849	0.51154506	0.23217086	0.19983014	0.59571413	0.7256379	0.93073618	0.45033693	0.61123216	0.66318783	0.57811199	0.59221441	0.43079	0.84469801	0.74479324	0.54689801	0.70702784	0.52008433	0.44000102	-2.63119638	0.21406642	0.32866068	0.37332981	0.32826777	0.28201004	0.17420399	0.44170927	0.59269655	0.3113614	0.15928637	0.35649902	0.42497592	0.41307049	0.52669312	0.47955896	0.37689776	0.30680481	0.32128647	0.05647716	0.44782539	0.46417229	0.25423278	0.29678464	0.26255795	0.4851077	0.45666859	0.4562582	0.47526153	0.41927602	0.53138116	0.42537306	0.2869581	0.15657352	0.35736234	0.38141142	0.1950715	0.41226045	0.15316466	0.54563988	0.43614074	0.72376745	0.43567239	0.54948686	0.26416971	0.48317617	0.12373983	0.72883433	0.65916883	0.56895838	0.72332608	0.55541709	0.21074487	0.47095114	0.38701607	0.51788245	0.58165314	0.57029945	0.54776985	0.26640724	0.35901205	0.48844446	0.25006362	0.01185756	-0.01444296	0.40900129	0.38951015	0.20176526	0.77340494	0.70838718	0.70524129	0.68458859	0.62653641	0.49674174	0.26063286	0.4701014	0.61943843	0.45203551	0.37049343	0.2744605	0.45750081	0.12544259	0.58760917	0.37450931	0.64735318	0.54907989	0.42090666	0.50910001	0.30601429
24	-0.872182309	-0.871621642	-0.933559977	-0.863856619	-0.751800856	-0.889536961	-0.383299445	-0.798127801	-0.513771982	-0.898837706	-0.971873354	-0.927206206	-1.031865472	-0.638223414	-1.010110772	-0.830184267	-0.957383466	-0.761066395	-0.362095872	-0.508224401	-0.969116198	-0.96812093	-0.873692911	-0.927885596	-0.886154671	-0.894802241	-0.97785385	-0.000906235	-0.996233797	-1.01465947	-1.011564261	-1.030179065	-1.261552308	-0.504018744	-0.794457439	-0.599898555	-0.92746853	-0.797328982	-0.920032649	-0.462692136	-0.654448071	-1.058080519	-0.628200589	-0.782212107	-0.620701703	-0.972817837	-0.550213764	-1.337808419	-0.768707286	-0.953229562	-0.752571638	-0.507448706	-0.857634194	-1.019564787	-0.781153771	-0.972086409	-1.11591829	-1.255580198	-0.710702264	-0.747307795	-0.557069124	-0.780419247	-0.707792314	-0.551515423	-0.992888437	-0.918721625	-1.160394165	-0.575538461	-0.322339267	-0.833995409	-1.28109964	-0.888797783	-0.827684986	-0.530482288	-1.145792	-1.116612875	-0.916179452	-0.638753309	-1.091727177	-0.826343704	-0.829173947	-0.874779919	-0.672513489	-0.730209948	-1.182235616	-0.987511113	-0.661334507	-0.747639744	-0.847251067	-0.931768762	-0.791235701	-0.307605347	-0.846000632	-0.664462391	-1.223905915	-0.690076143	-0.090446561	-0.704185922	-0.678608367	-0.703320506	-0.951824557	-0.696651941	-0.98720043	-0.942361767	-1.07289133	-0.825677805	-0.603258045	-1.046246034	-0.484436098	-0.997512072	-0.591233924	-1.235163952	-0.891424564	-1.116447004	-0.948144848	-0.705983839	-0.715447963	-0.848581734	-0.12586678	-0.647027647	-0.722790023	-0.521933191	-0.606741728	-0.556414663	-1.016867037	-0.600239916	-0.702237484	-0.750757635	-0.760550235	-0.813560369	-0.753996798	-0.897738809	-0.72134748	-0.657343389	-0.658109437	-0.553722659	-0.917454996	-0.834457633	-0.801002346	-1.04244602	-0.682903368	-0.79527123	-0.653855918	-0.937421689	-0.499485597	-1.324068639	-1.275934334	-0.730850498	-1.419822734	-0.57106008	-1.029291907	-0.315540471	-0.747604354	-1.158019154	-0.886324937	-0.825850827	-0.609854521	-0.62865132	-0.925797236	-0.683009371	-0.621105282	-0.829565137	-0.608023103	-0.735043464	-1.113617257	-1.103430542	-0.602383472	-1.039061143	-0.742213415	-1.102008437	-0.678722035	-0.777615075	-0.879722044	-0.651136785	-1.009656767	-0.596043253	0.059570601	-0.9178218	-0.492671617	-0.994118122	-0.84702774	-1.021288704	-0.676221	-0.949185893	-0.541459452	-0.790946792	-0.9687144	-0.804401088	-0.353495311	-0.451802056	-0.748940371	-0.898427688	-0.646864358	-0.759134048	-0.741525653	-1.038453134	-0.929616314	-0.934675445	-0.993559029	-0.692892255	-0.313683112	-0.762947046	-0.71397795	-0.374476328	-0.703468629	-0.861990352	-0.938506974	-0.666128654	-0.736949739	-0.926521985	-1.234714302	-0.92330882	-0.511074991	-0.535723656	-1.051049617	-0.559692551	-0.569905605	-1.309215556	-0.78663987	-0.929616483	-0.891981616	-1.091820115	-0.981544258	-1.045081387	-0.743506891	-0.321951843	-0.434170527	-1.162432998	-0.246256625	-0.787851302	-0.97954222	-0.576716717	-0.824580963	-0.73181891	-0.829565004	-0.878518208	-1.122976905	-0.657395793	-0.948639646	-1.04508131	-0.222733004	-0.974789945	-0.742859394	-1.094583257	-0.460257295	-1.074577356	-0.939141987	-0.82331083	-0.825850638	-0.791663648	-0.425891652	-0.812208573	-0.640129345	-0.654182972	-1.1412607	-0.752737593	-0.585148767	-0.634798449	-0.697498463	-0.851681648	-1.132536921	-0.659749754	-0.499121004	-1.19808312	-0.797141013	-0.255271474	-0.956526095	-1.018050507	-0.729185972	-1.180088498	-0.733084689	-0.760441687	-1.142541664	-0.668171285	-1.067856171	-0.789645869	-0.7318188	-0.929616507	-0.916347283	-0.759775331	-0.932782078	-1.126230681	-0.995438093	-0.557939322	-0.929616419	-0.889364171	-1.000084661	-0.907334497	-0.892678482	-1.00523237	-0.943477828	-0.476491475	-0.988287918	-1.097831145	-0.729822058	-0.492100029	-0.831519682	-0.524088221	-1.036360255	-0.495851814	-1.039060835	-1.157412531	-0.588931939	-0.7145958	-0.78533066	-1.075225037	-1.202890827	-0.858288601	-1.053717095	-0.756511107	-0.894658459	-0.88632469	-1.182686605	-0.572872516	-0.837276619	-1.32405217
23461	-0.269946194	0.039958037	-0.423553872	-0.288519351	0.065188866	-0.008063556	-0.001936323	-0.157935366	0.292662356	0.037080012	0.116948049	0.002094428	0.161873848	0.173007731	-0.042751631	-0.037494786	0.182436436	-0.603025128	-0.094013886	-0.189746572	0.038779511	-0.183056618	0.248531997	0.00347089	0.061073761	-0.065184042	-0.008063546	-1.502897353	-0.198028208	-0.022868941	0.206867894	-0.088411527	0.385626616	-0.300970309	-0.230080431	-0.605623912	-0.418966044	-0.817279722	-0.241093884	-0.233695904	-0.153891182	-0.051031915	0.042676423	-0.243219167	-0.023144657	0.252324939	-0.468043883	0.36705333	0.303136591	0.276273924	0.157628574	0.120266653	0.183279665	-0.506303973	0.25160004	-0.451534059	-0.330057825	0.01301775	0.079627948	-0.070744285	-0.493534513	-0.287272368	-0.483965129	-0.953186339	0.049571009	-0.495423726	-0.120803018	-0.307888669	-0.19314031	0.501458115	-0.065571595	0.614004738	-0.069813867	0.26667091	-0.235748982	0.361899959	-0.322923836	0.156526412	0.002041134	-0.167606444	0.025636865	-0.54115348	0.334800594	0.287105646	-0.073388948	-0.154096738	0.231894781	-0.21994325	-0.141757931	-0.118546581	0.012434529	-0.813417978	-0.320684747	0.342748246	0.359329029	-0.288052199	-0.480845444	-0.266697465	-0.005815092	0.101213196	0.146460691	-0.027961413	0.060911113	0.051819532	-0.014024594	-0.042477828	0.42070293	0.099993783	-0.456658836	-0.039220781	0.290774943	0.436319108	-0.537114529	-0.193894467	-0.044048906	-0.53711674	0.331967705	-0.157965063	-0.699998284	0.115383039	0.209194391	-0.345856321	-0.364803082	-0.15336809	-0.434263062	0.002464819	-0.030218809	-0.240823842	0.45843263	-0.082987105	-0.103339068	0.182658239	-0.329372544	-0.117322331	0.312745122	-0.122434071	-0.364820158	0.004721171	0.063063556	0.135508733	0.209085354	-0.507931909	0.219463094	-0.747031764	-0.401338408	0.109037104	0.272071822	-0.583893553	0.320971358	0.006487836	-0.324287878	-0.733605982	-0.472261159	-0.080375295	-0.267076311	-0.123992904	-0.122822409	-0.332777261	-0.256592462	0.258969062	0.082121415	-0.007989287	-0.017457339	-0.551642894	-0.357104676	0.390780087	-0.101988365	-0.169822752	-0.311567976	-0.132361463	-0.040196902	-0.384286772	-0.056477075	-0.925502652	0.395338188	-0.124365627	-0.309729109	-0.120806357	-0.052089753	0.068606478	-0.041004172	-0.322089364	-0.120367643	-0.017457335	-0.10429476	-0.087324952	0.091432458	0.155178991	0.105784352	-0.201714872	-0.301199187	-0.574822161	-0.2440963	0.328027954	-0.216981211	-0.226523423	0.033293038	-0.423402699	-0.613273555	0.413127547	-0.253752392	-0.293058736	-0.206524204	-0.391828678	-0.197834112	-0.066381582	-0.031171309	0.008506368	-0.264037899	-0.146655629	0.211037769	-0.112922918	0.107780107	-0.74169624	-0.262109106	-0.030085076	-0.107359607	-0.295699076	-0.258572084	-0.180320086	-0.123992903	-0.262882872	-0.119580685	-0.099160814	-0.434396055	-0.127122671	-0.038134345	-1.58776504	-0.006384963	0.347442557	-0.076978062	-0.142262003	0.143085374	0.382167658	-0.206139524	0.299870601	-0.152523147	0.380234365	0.40231784	0.126446824	-0.87475591	0.108570101	0.000270114	0.134063511	0.310457618	-0.130764993	-0.170946599	-0.358613981	-0.235810916	0.152075671	-0.240135459	-0.968354018	-0.050201375	-0.497754719	-0.109686668	0.113195802	-0.131987702	0.216174994	-0.210867127	0.00517063	-0.25268681	-0.132743145	-0.157562263	0.019823921	-0.192336548	0.501740494	0.010118417	-1.193789101	0.046890864	-0.227344246	0.253598107	-0.296904756	-0.114909101	0.338825841	-0.113714231	0.462920713	0.470406883	0.472038638	-0.072682107	0.159172014	-0.094015275	0.130846144	-0.213834366	-0.188208025	-0.12639698	-0.24677955	0.457620387	-0.016246736	-0.162247081	-0.140723556	-0.406044989	0.063624617	0.162629413	-0.284754009	-0.139911263	0.262485066	0.023821727	-0.22506601	-0.182715341	-0.021198237	-0.582396386	-0.260129275	0.196007252	-0.229360967	-0.739392411	-0.013549533	0.139024692	0.510854883	0.122926266	-0.00209392	0.360652256	0.429296597	0.554180089	0.475326081	0.195631725	0.026746185
23460	-0.876241448	-1.006234285	-0.223870423	-0.708315157	-0.185061857	-0.522227321	-0.373190078	-0.468059027	-0.540154288	-0.462691497	-0.940780246	-0.841206699	1.214987973	-0.522538383	-1.183054004	-0.193829864	-0.825803346	-0.11216508	-0.365871485	0.227490956	-0.310011623	-0.327094562	-0.414209283	-0.124677316	-0.469349546	-0.626062088	0.826134024	-0.533030189	-0.627147777	-0.459857847	-1.311504396	-0.854592349	-0.395844567	-0.051395091	-0.470686136	0.406322803	-0.676111067	-0.262482263	-0.474463389	0.105647381	0.085444165	-0.63020518	-0.710994068	-0.10199663	-0.830434441	-1.052712793	0.225087695	-0.901789545	-0.987879464	-0.930362305	-0.557784343	0.022838879	-0.511680759	-0.822334194	-0.786669856	-0.691209499	-1.114553981	-0.335792206	-0.926943891	-1.092498684	-0.431139376	0.089341711	-0.918792677	-0.467683281	-0.874957744	0.375889613	-0.396247015	-0.510462446	-1.080395112	-0.825788452	0.106624483	-0.234208793	-1.125184286	-0.776567391	-1.073987089	-0.295530716	-1.430441308	-0.4958165	-0.864134481	0.449547498	-0.485763568	-0.04954946	0.294725605	0.064177735	-0.699429383	-0.637285621	0.516730859	-0.460002498	-0.522956074	-1.02784811	-0.298646388	0.16262347	-0.661079538	-0.973527762	-1.096842319	-0.471261968	-0.677093178	-0.427340656	-0.22504542	-0.724599777	-0.056628602	-0.157866547	-0.119651767	-0.946835018	-0.146295055	0.042098885	-0.426777471	1.198600681	-0.308183855	-0.74129882	-0.813233522	0.616311384	-0.951580358	-0.795849408	-1.32015642	-1.418663236	-0.420848215	-1.0342252	0.623811918	0.229445731	0.732117887	0.210043933	-0.569154089	-0.027111624	-0.127200166	0.448048931	-0.619882192	0.028904599	-0.811240942	-0.872555121	-0.740901966	-0.558155633	-0.732862966	-0.778742552	-0.356809938	-0.047219345	-0.523193987	-1.021143101	-0.45038909	-0.30040093	-1.117051726	-0.881387796	-1.099175453	0.109483259	-0.600426831	-0.51103484	-0.28035803	-0.035753223	-0.167903672	0.016693927	1.034685848	0.043984828	-0.509261749	-1.27399446	-0.943477334	-0.892287051	-0.438111356	-0.885960797	-0.917198868	-0.578257598	0.194608177	-0.792197966	-0.840667867	-1.236657076	-0.583079025	0.397017255	-0.742231873	-0.371137228	-1.979382747	-1.013954432	-0.462406863	-1.123266716	-0.174191432	-1.666353285	0.055452171	-0.558190517	-0.497559528	-0.855513571	-0.011086433	-0.12908106	-0.401705633	-0.230269593	-0.478344499	-0.684088412	0.059940768	0.20940894	0.158198363	-0.484067173	-0.35169406	-0.745800825	-0.536823078	-0.853680684	-0.639337996	-0.365929517	-0.497000255	-1.023036312	-0.492337124	-1.144666622	-0.978428667	-1.116456812	-0.953369381	-0.363625487	-1.033444066	-0.446655494	-0.949625541	-1.024831718	-1.07351323	-0.805670907	-1.185037303	-1.050323167	-0.910238329	-0.895938522	-0.806237564	-0.900872193	-1.072896585	-0.69463649	-0.584288724	-0.403922784	-0.410116704	-0.72079744	-0.656121077	-0.485237832	0.120963735	-0.229232468	-0.939861362	-0.763274906	0.040719736	0.004718019	0.098963826	-0.062443355	0.359210438	-0.29337699	-0.134256499	0.024217468	-0.345320958	-0.164364854	-0.241402959	0.446711097	0.586241186	-0.116450834	-0.006303202	-0.208112732	-0.355494677	-0.615647136	0.249987501	-0.051789386	0.196277473	-0.283205087	0.93471688	-0.369420027	-0.234512004	-1.476862752	-0.582542117	-0.706875571	-0.446655175	0.33427967	-1.050936126	-0.525323584	-0.831716241	-0.103740577	-0.461256229	-0.629281273	-0.169635696	-0.089027904	0.419011278	0.607101884	0.320190163	-2.479969885	-0.690099248	-0.480055399	0.559605611	-0.410724195	-0.64508064	-0.143687178	-0.332318478	-0.460152628	0.148652538	-0.148622374	0.430280097	0.268809592	-0.675781541	0.073441801	-0.509261921	-0.807915039	0.277595905	-0.643804434	-0.240251566	-0.704504922	0.01407847	-0.970295596	-0.372982762	0.268809931	-0.211126973	-0.805670856	-0.702703203	-0.352133958	-0.169635655	-0.078482653	-0.144230458	-0.178763383	-0.970295591	-0.307729021	0.065885743	-0.219501273	-0.540460479	0.474886877	-0.555894542	0.164580112	-1.098040946	-0.056792889	-0.673413609	-0.264485224	-1.157031632	0.197404442	0.119878027	0.096026317
10351	-0.964306474	-1.033201554	-0.920223713	-0.627453831	-0.460933771	-0.798990083	-0.77725758	-0.732607087	0.573722907	-0.273516841	-0.233039354	-0.183324171	1.460608895	0.365412211	0.212807681	0.978562332	-0.22242349	-0.646308695	-0.459309616	0.474246352	-0.875341085	-0.423397882	-0.402613758	-0.707876141	-0.45356965	1.641885286	-0.452074613	-0.61950379	-0.000408889	-0.168100914	-0.237807981	-0.564919233	0.226686942	-1.9654844	-0.871369735	-0.85919448	0.168563375	-0.001764017	-0.458626423	-1.051948078	-0.503721328	-0.372924608	0.297358063	0.014573057	-0.199619281	0.404517246	-0.795064298	0.232705717	1.110722065	0.038043134	0.491918019	0.268800432	-0.514054536	0.561958576	-0.491889709	0.395414171	-0.115216599	-0.20655424	-1.369582725	-0.512158076	-0.027443777	0.287601334	-1.189041573	-0.548458197	0.166911509	0.407868103	-0.193072881	-0.703506305	-1.270577981	-0.546661835	0.353200014	0.349078771	-0.139407062	0.135043035	0.428593524	0.186145722	0.42419791	-0.331481714	-0.490860753	-1.486495382	-1.139436557	-0.511611455	0.168027771	0.297001566	0.291161747	-1.77982514	-0.880900268	0.590992609	0.659004253	0.179159601	0.200962096	-0.660429141	0.875778978	-0.815230391	0.22434539	-1.058407215	0.593294386	0.583557535	-1.026587976	-0.515182941	0.12214068	-0.054600058	-0.639724408	-0.639991829	-0.030837932	-0.047805795	0.383153512	1.027595579	-0.513147576	0.015028346	0.185115343	0.167323773	-0.843083763	-0.838131043	0.683237813	-0.442723278	-0.53139492	-1.212313242	0.652728638	-0.38955226	-1.008920299	-0.640651597	-1.118504433	0.686919848	-0.060192323	0.064055227	-0.981597856	-1.216336011	-0.579819751	-1.358787317	-0.020351791	-1.238058835	-0.66262059	-0.418109264	-0.550235706	-0.055214073	-0.60938977	0.504931072	-0.753838019	-0.299708495	-0.807986176	0.634651696	0.304263959	0.653012923	-0.428123453	0.406975581	0.41019687	-0.210489417	0.7821884	-0.284026055	0.887977869	0.379067875	-0.469801113	0.366363636	-0.599574498	-1.214983298	-0.59657896	-0.423818563	0.128430328	0.223073393	0.046003666	-0.163456623	-0.784469741	-1.150236426	-1.126931964	-0.102934003	-0.078739474	-0.915773588	-0.974577089	-1.052579786	-1.310377203	-0.067032494	-0.844399768	-0.546045284	0.028327816	-1.412663559	-0.2100394	-1.11307759	-0.372775444	-0.039900845	-0.409006752	-1.061722032	-0.175523786	-0.788954316	-0.488227199	0.051839454	-0.136959133	1.155886473	-0.829601797	-0.171901531	0.091098513	-0.84208687	-1.349828734	-0.631024951	-0.739774174	-0.258834906	-0.410553648	0.37965328	-0.840192869	-1.578692779	-1.214548344	-0.423364309	-0.689230753	-0.761290028	-0.106499218	-0.975836202	-0.581446413	-0.871844796	-0.389918577	-0.921592769	-0.899879244	0.082198641	-1.132690529	-0.281114652	-1.381046776	-1.185328998	0.489380167	-0.326079341	-0.79540407	-0.606287317	-0.708402177	-0.875044959	-0.496765418	-0.640460811	0.879311668	-0.374126669	0.081842238	-0.072118336	0.761819954	0.341824439	-0.304016163	0.768670924	-0.137753348	0.286604068	-0.057220319	-0.981452765	0.488340132	0.175976064	0.448102108	0.208330906	0.787081452	0.238081506	1.013996358	-0.000253547	0.491460049	0.34059398	0.149338422	-1.061722115	-0.314422984	0.076563822	0.380057119	0.36558569	-0.47974246	0.018398908	-0.247144778	-0.163992364	-0.350494477	0.02332974	0.058315141	0.693862497	-0.52191027	1.452728887	0.589641469	-0.288776668	0.426469672	0.153095536	-0.919467945	-1.852269369	0.005882843	0.819470019	-0.774346766	0.141732532	0.00708333	0.441479001	-0.121408111	-0.341265667	0.621570333	0.236965458	-0.551441781	-0.171168227	0.475775873	0.330608858	0.662318631	-0.397405357	0.654330184	0.142083977	-0.511026195	-0.95500607	-1.134950009	-0.076458786	0.745852246	0.094051035	-0.1719017	0.603136245	-0.502256163	-0.339629443	-0.228212116	-0.150153539	-0.203414167	0.34816043	-0.808503135	1.725650484	0.286974885	-0.55986369	-0.303285644	-0.8797868	0.377457431	0.621957341	0.204918259	-1.211382143	0.899346694	1.007934667	-0.008842783	0.081109932	-0.517406124	0.958198893
5243	-0.028725087	0.099275469	1.558041346	0.469149793	0.631845742	0.768360314	0.527436986	0.729766125	1.078495386	0.157292169	0.46798159	0.40713542	0.792584707	1.763028973	0.166485399	1.408112406	0.1195731	0.977081442	0.853132226	1.565801369	0.437369494	0.080383723	1.036360562	0.937809495	0.516151582	0.93146895	0.41962211	1.52530458	0.562962382	0.085240141	-0.036515876	0.491811972	0.822683175	0.095112818	0.325655027	0.221463106	0.856283405	0.687106892	0.340990434	0.900171136	0.491100915	0.098641612	1.071509927	1.293400025	0.73007064	0.999861579	0.604530799	0.452664302	1.318709994	0.620831077	0.218316013	1.686983029	0.899604265	1.09605584	0.971015433	1.022349755	0.810392979	0.834273699	1.031124649	0.427526729	0.783673295	0.862047099	-0.352627087	0.34189613	0.767996982	0.518481589	1.377158277	0.859920932	0.806666761	0.74213881	0.96776055	0.842776775	0.542323843	0.852646705	0.645176046	-0.231401369	0.9879922	0.852646705	0.76309592	-2.052026618	0.517599759	0.030155533	1.261890052	0.014089904	0.803662715	0.767996982	0.575338734	0.736335145	0.773031747	0.933164093	0.86434879	0.355666877	1.542013328	0.574222213	1.031124649	0.53987789	0.687943193	0.919812042	-0.085554645	1.187289536	0.524453468	1.073913848	0.736407333	1.13234503	0.481305652	0.583525913	1.160493204	0.239253597	0.305179976	1.160493204	0.888470329	0.526877049	0.971015433	0.774846794	0.815231697	0.291437966	0.79292905	0.417296767	0.896974562	0.953903341	0.75626274	0.891644947	0.601934647	0.581713496	0.613074262	0.923104936	0.708007229	0.207206064	0.8180582	0.098273024	0.650177637	0.878768886	0.294659169	0.393250682	0.687522599	0.167346334	1.17459271	0.6822246	0.603074737	0.429532355	-0.246315969	1.427231671	1.262792954	1.012558516	0.108764413	1.863507552	0.645129286	1.492910244	0.861387949	0.984452771	0.591269857	-0.11550546	1.067273323	0.736269524	0.010314634	0.609405837	0.883265079	0.70768007	0.781642354	0.554621118	1.536275324	1.333328267	0.999104199	0.148258457	1.029703114	0.639293187	0.168190276	0.54624494	-0.075343193	0.379814666	0.482015623	0.460826837	0.66496303	2.213556318	0.696141465	0.572403873	1.08879506	0.007115208	0.799744155	0.819900753	0.360636039	0.488777625	0.899618129	0.199912579	0.781642385	0.882839449	0.071153737	0.488004835	0.331486876	1.016134133	0.95929046	0.377620428	0.755493008	1.083075742	0.712152236	0.281584432	0.328703702	0.908618958	0.265073518	0.624173148	0.453973545	1.2718454	0.197581308	0.528965852	0.627089066	0.186766031	0.181149784	0.789339921	-0.15097806	0.637220621	1.713357853	0.502187538	0.749932773	0.529791472	-0.397993412	0.587047673	0.470325073	0.569570925	0.476002135	0.600023425	-0.313439994	0.361460669	0.947256071	-0.213328742	0.376705388	0.666156537	0.26280373	2.944657747	0.741611502	1.323511362	0.719138614	0.489577937	0.877576617	0.648424237	1.038384752	0.593785607	0.927976217	0.587810183	0.888832961	1.110751135	0.672897309	0.565568537	0.792626412	0.731813822	1.066027405	0.806365031	1.009166849	0.267893615	0.758459371	0.072338358	0.868113778	2.618291817	0.518695809	0.959290445	0.436619533	0.078235942	0.450840871	0.86039987	0.468293821	1.065115784	0.778141181	0.766381358	1.051472033	0.518695817	0.503482043	1.482685553	0.49157871	1.995055405	0.622945257	0.844252762	-0.123954562	0.665392768	0.796035988	0.658880802	0.800138806	0.696901813	1.206476732	1.421713098	0.499669544	0.539096138	0.200310902	0.792223709	1.083827993	0.425469026	0.854229311	0.074307676	1.175650022	0.766381319	0.988283381	-0.834381581	1.347556548	0.666156673	0.457442568	1.167824972	0.421433006	-0.452127264	0.841325086	0.306947286	0.60046598	1.13283247	0.549528645	0.724182574	0.973101949	0.653383557	0.302144376	1.087119856	1.032572973	0.534655893	0.744416804	0.363393091	0.667373995	1.180584083	0.54065373	0.691639426	0.75504224	0.880403583
23456	0.208019078	0.644268627	0.088362009	0.744444152	0.478260185	0.463459437	0.394126536	-0.056869647	0.207231788	0.73479608	0.562607065	0.360503201	0.780102473	0.28758341	0.52236417	-0.028721133	0.238978284	-1.392439873	0.372024534	-0.152686576	0.25522368	0.494115979	0.279523881	0.382173872	0.792783324	0.816663085	0.412040071	-0.859142504	0.400107774	0.229879948	0.483425882	0.10181038	0.392828963	1.097966921	0.205367073	0.951289844	0.342492202	-0.028133972	0.222924014	0.559402738	0.689897566	0.199292616	-0.080352794	0.03685975	0.209081389	-0.460988086	0.695391783	-0.480497023	0.353113983	0.592034352	-0.080071062	0.651519954	-0.141306586	0.270108404	0.807434481	0.540634916	0.402219313	0.542036327	0.361344831	0.172276616	0.533408548	0.201375474	-1.240273641	-0.252403595	0.586935054	0.209599665	-0.025301418	0.512334989	0.491715628	0.58306338	0.639834166	0.728002852	0.501268489	0.7760193	0.549340991	0.537383969	-0.404801915	0.643507966	0.065518188	0.281430337	-0.164208639	-0.822699706	0.429950254	-0.061298676	0.738852172	0.602624301	-0.186860169	0.252643825	0.153822714	0.927447819	0.465034416	0.316099012	0.130801693	0.14077316	0.367849068	0.402219288	0.057162051	0.116950219	0.978122196	0.379310379	0.489676105	0.754842996	0.084552682	0.467753675	0.190908819	0.546212036	0.884740472	-0.317661754	-1.257018379	0.591551282	0.463007363	-0.093156576	0.307700995	0.628555069	1.040527325	0.175878627	0.360479524	0.878615847	0.22670753	0.916632795	0.098580189	0.606332266	0.586332435	0.007795316	-0.186607935	-0.168330821	0.197399986	0.011959734	0.884878924	1.031094606	0.340703314	0.395105409	-0.108827919	0.440032081	0.789968105	0.216389558	-0.201584783	0.59563425	0.593550854	-0.068384307	-0.008443845	0.112621843	0.633373244	0.075319994	-0.400598639	1.252553448	0.158471908	0.201367185	0.802035387	0.654118576	-0.287230256	-0.676659638	0.728243976	0.527188921	0.535483217	0.365932661	0.487347986	0.286501809	0.335422282	0.377089119	0.254919881	0.642908169	0.285034213	0.711749899	-0.067871878	0.149025763	0.597923089	0.379511435	0.480163229	0.2051422	0.635298494	0.808703165	0.70165896	-0.206801902	-0.176695197	0.345752878	0.861593922	0.541373773	0.505293627	0.607851646	0.692940123	0.089641914	0.472370753	0.228161523	0.605134703	0.459329179	0.308960664	0.147884666	0.325151534	0.597529449	0.237983927	-0.08520032	0.308960611	0.563879422	0.488978289	-0.085969116	0.076994214	0.521729349	0.303885697	-0.340486548	0.01479171	-0.193586329	-0.077493802	0.027683956	0.539793513	0.520920373	0.613347948	0.342449997	0.269224279	0.377089148	0.271110171	0.770975416	0.453848037	0.604308049	-0.133171086	-0.186431366	0.233392892	0.306248731	0.494171934	0.283927128	-0.604236381	0.320828795	0.106818936	0.414159291	-0.052624303	0.889807341	0.875230924	-3.650918752	0.172208351	0.135807707	0.676888058	0.624618117	0.531952475	-0.248323343	0.260909852	0.097632482	0.293979783	-0.001238212	0.081418653	0.783478638	0.074262185	0.484381536	-0.063266317	1.023627987	-0.009296678	0.365521447	0.466824757	0.877260113	0.644938233	0.573901088	0.285034206	-0.341831619	0.303885813	0.273483716	0.707287447	0.516969424	0.470765925	0.670736406	0.657337009	0.429364295	0.150228343	0.000797744	0.097234145	-0.058830925	0.248321204	0.508079258	-0.262938279	0.099532105	0.520144405	-0.044737457	0.298183712	0.232557872	0.237189054	0.402925601	0.394917589	0.594679751	-0.046768109	-0.085969187	0.391392472	0.086846781	0.402125125	0.038395088	0.383827218	0.136612392	0.364759841	0.012070981	-0.338320845	0.206261376	0.567829562	0.59188879	0.05739107	1.036968995	0.776241825	0.84138785	-0.135159025	0.819483788	0.047501157	-0.105220911	0.651126941	0.654145314	0.461769603	0.322782337	0.431246207	0.145208083	0.473551213	0.073855597	0.344951996	-0.037880949	0.601840132	0.789490252	0.403344613	-0.103676669	-0.097623625	0.402925552	0.251086558	0.044749285
8647	-1.1872958	-1.2501897	-1.2835308	-1.1558016	-1.0245356	-1.2584632	-0.8970714	-1.0627123	-0.9651624	-1.3735007	-1.3752847	-1.3402475	-1.3304769	-1.4327429	-1.4473833	-1.2426901	-1.3587824	-1.0490124	-1.2361553	-0.8342749	-1.3365404	-1.3249903	-1.2108184	-1.3672235	-1.2453563	-1.3134227	-1.3800879	-0.3407214	-1.3717348	-1.4035489	-1.3886889	-1.1441256	-1.1458157	-1.1495112	-1.1226882	-1.3201468	-1.037642	-0.9805311	-1.0059145	-0.9758923	-0.9998225	-1.1661856	-1.0779362	-1.0820004	-3.396335	-1.1914444	-1.0418845	-1.2455797	-1.2440095	-1.0885512	-1.1295685	-1.0153992	-1.0849238	-1.1242439	-1.321134	-1.2353135	-1.3643135	-1.466302	-0.811321	-1.0452689	-1.5536721	-0.8248013	-1.5477432	-0.5229668	-1.4954172	-1.3390903	-1.4105275	-0.94503	-1.744756	-1.2590642	-0.8440988	-1.5957515	-2.3666402	-1.3850433	-0.8373491	-1.1322793	-2.1163323	-1.2691295	-0.707071	-1.1197247	-1.3329744	-1.1106619	-1.0343174	-1.4813956	-1.6131027	-1.3870852	-0.3879232	-1.7588198	-1.0896776	-1.3566613	-1.052086	-0.6275244	-2.3164454	-2.3378866	-1.4061342	-1.2447416	-1.1985121	-0.8518934	-0.6974078	-0.7494061	-0.7038844	-1.2951587	-1.4439991	-1.205409	-0.4480733	-0.7520145	-1.1407638	-0.6527609	-0.9871079	-1.0392441	-1.466755	-1.9157017	-0.7715288	-0.9943942	-1.7080261	-1.5751417	-1.3534136	-0.8506283	-0.8323208	-0.7330132	-1.8249114	-0.9902877	-1.3798643	-1.2093233	-1.04391	-0.8424635	-1.0658764	-1.0738753	-1.6834118	-1.5015152	-1.4899071	-1.1316335	-0.8237423	-1.1148407	-1.7073301	-1.4192738	-1.5135859	-1.2645368	-1.4598703	-1.222874	-0.7223844	-0.9433088	-1.2695557	-0.9705419	-1.3522231	-1.8742712	-0.7300462	-0.8762656	-1.3289618	-1.4681016	-0.8431422	-0.7772007	-1.3714795	-1.2293208	-1.0901336	-1.1615596	-1.2539067	-0.8586523	-1.4347126	-1.4949525	-1.2855974	-1.0352367	-0.8817468	-1.2605097	-0.861577	-1.1872627	-1.6549539	-1.4504789	-1.210295	-1.3633122	-1.0221903	-1.2309942	-0.9842289	-1.3842662	-1.0901334	-1.2155756	-1.1247534	-1.2962471	-1.2757493	-1.4682948	-1.0237361	-1.1715614	-1.3071597	-1.3081925	-1.3150091	-1.1923112	-1.1451296	-1.5005169	-1.1500805	-1.4240399	-1.3966217	-1.43951	-0.9087307	-0.7635247	-1.3671556	-1.127127	-1.3853644	-1.3642047	-1.372515	-1.1019487	-1.2285154	-1.6836471	-1.3478518	-1.1080504	-1.4444773	-0.7529363	-0.7288764	-1.179165	-1.2494178	-1.3347849	-1.6400533	-1.1554376	-1.4722588	-1.0352366	-1.2381478	-1.0681623	-1.1825031	-0.8630281	-0.7345536	-1.2068632	-1.2120917	-1.5640489	-1.285597	-1.4807583	-1.2346656	-1.4605172	-1.3309435	3.9813883	-1.3478516	-1.6361041	-1.2389944	-1.3309435	-1.3498462	-1.5033392	-1.1723936	-1.2567683	-1.4060031	-1.4695722	-1.4589422	-1.1026581	-1.4025845	-1.3052658	-1.3976895	-1.238148	-0.6584905	-1.2577245	-0.8118785	-1.0610546	-1.4060029	-0.2614216	-1.1682326	-1.3642048	-1.2138321	-1.2941238	-1.1981648	-1.0610542	-1.180809	-0.8338215	-0.8719607	-1.0860734	-1.5047176	-1.0627154	-1.4540744	-1.2722752	-1.6167302	-1.4370843	-1.3757072	-1.4540743	-1.3449159	-1.3875351	-1.4605171	-1.5486635	-1.3318347	-1.4517054	-1.3921856	-1.4976996	-1.3642047	-0.818742	-1.3757074	-1.5460386	-1.44932	-1.0932161	-1.27971	-1.2631279	-1.3776757	-1.1631741	-1.5705514	-1.0595524	-1.3120259	-1.1387216	-1.3279355	-1.0725047	-1.0673409	-1.1295644	-0.9834952	-1.3682986	-1.3735728	-1.1758061	-1.3338305	-1.3260397	-1.2231918	-1.2408888	-1.4874696	-1.4358513	-1.5125326	-0.6078426	-1.0380856	-1.5111394	-1.3230978	-1.3439016	-0.7131215	-1.4322685	-1.8222448	-1.3662695	-1.1682326	-1.3031955
5244	-1.09357461	-1.09357539	-1.11155366	-1.04234344	-0.88307278	-1.06747193	-0.74233199	-0.87319313	-0.8602231	-1.24501135	-1.20461323	-1.2064621	-1.25335571	-1.27947365	-1.2960078	-1.09727123	-1.27391006	-1.0007429	-0.20966806	-0.74129013	-1.21211302	-1.27220765	-1.08440625	-1.2362932	-1.16897648	-1.19692788	-1.23539523	-0.28449218	-1.32926909	-1.27325037	-1.29251637	-1.51750253	-1.78237563	0.14326062	-0.92878056	-1.11939292	-0.96028895	-0.91911977	-0.65815118	-0.71512074	-1.17211993	-1.27429967	-1.04275672	-0.87565096	-0.82551508	-1.45051386	-0.70276722	-1.67066938	-1.30266922	-1.1395831	-0.99328662	-1.40881062	-0.32784932	-0.56939586	-0.58963466	-1.14916968	-1.68624473	-0.75636337	-1.46718728	-0.35029951	-1.09213557	-0.64195246	-0.85805545	-0.4281278	-0.47763881	-1.17194043	-0.78856625	-1.73089266	-1.52558195	-1.09992062	-1.08690134	-1.67932681	-0.82664069	-0.40928598	-1.76014162	-1.92200246	-2.1189086	-0.39986211	-1.00881179	-1.34068426	-0.11017263	-1.29301289	-1.26128032	-1.34504046	-1.36337233	-1.4063593	-1.65954511	-1.23471909	-1.37852187	-0.50932734	-0.06767655	-0.76974655	-1.14775211	-1.43623552	-0.28470302	-2.12310057	-1.03866996	-1.45026152	-1.18411496	-1.25861154	-0.4183137	-0.61630861	-1.17738066	-0.65532101	-0.28896788	-1.29685457	-1.58878075	-0.82361183	-1.40384734	-0.66695005	-0.32607821	-0.4814805	-0.25028515	-0.44962637	-0.85236045	-1.87629459	-0.97278612	-1.57314075	-1.22915593	-1.22618161	-1.50644056	-1.57265532	-1.42993046	-1.42777502	-1.85053477	-0.63638131	-0.54736877	-1.12973908	-0.95045717	-1.32436872	-0.90467061	-1.23727352	-0.60112212	-1.03531539	-1.19841753	-0.89956887	-1.01810329	-1.05761841	-0.59165623	-0.86065974	-0.45976055	-1.08538832	-0.89002045	-1.41651952	-1.23133538	-1.03436623	-2.64465652	-1.37568383	-1.46252547	-0.88131429	-1.27250589	-0.56360935	-1.12039608	-1.26603522	-1.18287638	-1.15759811	-1.4080509	-1.09867344	-0.96850105	-1.16047417	-0.93255466	-1.19699385	-1.20297353	-1.12248739	-0.98101654	-1.05146335	-1.26603505	-1.39388393	-1.1394486	-1.3691611	-1.04205592	-0.87140051	-1.12201676	-1.39520798	-0.87329193	-1.13890789	-0.92790966	-0.7160423	-1.0179113	-1.01529781	-1.03709365	-1.04257604	-1.22215006	-1.48173421	-1.08638644	-1.29841675	-1.3049426	-1.39838473	-0.98389783	-1.25884663	-1.17446729	-1.13442738	-1.14605233	-1.36659386	-1.21333252	-1.37098688	-1.21715929	-0.91356985	-1.20932767	-0.88794947	-0.94127783	-1.07094084	-0.99561739	-1.32981241	-1.36092695	-1.23411046	-1.34679664	-1.39388381	-1.01008488	-1.29244061	-1.19537581	-1.18727274	-0.72979203	-0.82901242	-1.19262	-0.93608096	-1.17781152	-1.05468969	-0.85193766	-0.87376347	-1.05090182	-1.60001355	-1.11980221	-0.93712712	-1.18498124	-1.02178441	-1.152033	4.67856113	-1.2743732	-0.75829578	-1.00602749	-0.66030222	-1.20871896	-1.29841686	-0.77649643	-1.20351767	-1.06685341	-1.07696265	-1.2500513	-0.83675342	-1.05370161	-1.22051285	-1.18608789	-0.73257171	-1.35602365	-1.2245275	-1.2766909	-0.95685922	-1.00440765	-1.36724816	-1.07943802	-1.24493315	-0.96191703	-0.8587463	-0.93498057	-1.27437328	-0.92900654	-1.14873026	-0.94127798	-0.77061026	-1.29300206	-1.29903537	-0.8631368	-1.03130615	-1.07645303	-1.01374157	-0.91356995	-1.1639268	-1.04670703	-1.14439915	-0.79478047	-1.00961715	-1.0242251	-1.0440875	-0.61213574	-0.77309711	-1.27250591	-0.85391705	-1.31805707	-0.89346768	-1.58704137	-1.23298944	-1.20115755	-0.91259295	-1.11068093	-0.87804654	-1.16277717	-1.01986692	-1.21943967	-0.43064183	-0.81788242	-1.25350812	-0.99364692	-0.89755934	-0.85588596	-1.43352374	-1.23126697	-1.01889794	-0.9200712	-0.8132301	-1.12523482	-1.44335735	-1.19753015	-1.24493305	-1.07143864	-1.02528042	-1.31160519	-1.24942491	-1.20748164	-1.22575483	-1.17838435	-0.98628021	-0.80377282	-1.19699385	-1.3518334	-1.34803744
10058	1.18E-01	-1.32E-01	-5.61E-02	1.05E-03	1.16E-01	1.89E-01	4.45E-02	2.37E-01	6.01E-01	-1.79E-01	1.41E-01	1.05E-01	-1.16E-02	3.78E-01	2.09E-01	-6.72E-02	5.09E-01	2.09E-01	4.25E-02	1.06E-01	7.02E-01	-5.33E-02	5.84E-02	3.04E-01	2.88E-01	1.47E-01	-4.21E-02	-9.82E-02	1.44E-01	2.12E-01	4.04E-01	2.21E-01	-1.97E-01	-2.00E-01	2.29E-01	-6.59E-02	2.14E-01	2.13E-01	3.79E-02	4.62E-01	2.21E-01	-1.37E-01	5.76E-01	1.70E-01	1.59E-01	3.25E-01	3.22E-01	1.68E-03	-3.29E-02	2.84E-01	2.82E-01	-9.20E-02	1.14E-01	4.44E-01	2.12E-01	4.34E-02	1.12E-01	-4.65E-01	2.79E-01	5.88E-01	-1.31E-03	-1.82E-02	-4.59E-02	1.02E-02	1.07E-02	-5.18E-02	-7.21E-02	1.91E-01	5.52E-02	1.32E-01	2.07E-01	3.01E-01	1.65E-01	3.69E-02	2.64E-01	3.21E-01	8.04E-01	2.50E-01	8.12E-01	-1.16E-01	1.13E-01	-8.32E-02	1.52E-01	3.09E-01	7.02E-02	3.36E-02	4.25E-01	7.23E-02	5.53E-01	2.27E-01	4.69E-02	-1.08E-01	3.40E-01	2.30E-01	1.72E-01	2.52E-02	6.79E-02	3.74E-02	-2.86E-01	5.40E-01	2.44E-01	8.98E-02	1.67E-01	3.30E-01	-2.69E-01	7.72E-02	2.11E-01	-2.69E-01	-7.30E-02	1.82E-01	1.67E-01	-2.44E-01	3.62E-01	2.41E-01	1.95E-01	4.92E-01	3.81E-01	5.62E-01	-2.73E-01	1.99E-01	1.41E-01	3.32E-01	-4.09E-01	-2.89E-01	1.65E-01	1.76E-01	2.14E-01	1.37E-01	1.75E-01	5.18E-01	3.78E-01	3.56E-01	-1.47E-01	3.31E-01	2.59E-01	1.04E-01	1.34E-01	3.58E-01	-2.56E-01	4.35E-01	6.23E-01	-2.36E-01	-2.04E-01	1.26E-01	-1.58E-01	-2.26E-02	3.35E-01	-6.75E-02	-1.79E-02	3.52E-01	-5.74E-02	-3.75E-02	2.93E-01	2.83E-01	2.60E-01	2.94E-03	-3.85E-01	2.11E-01	6.90E-02	1.33E-01	7.77E-02	1.34E-02	1.07E-01	-1.49E-02	-1.12E-01	1.05E-01	-4.21E-01	4.80E-01	4.01E-01	2.53E-02	-1.43E-01	2.76E-01	1.76E-01	-4.51E-01	-1.76E-01	1.10E-01	4.10E-01	4.85E-01	4.60E-01	2.56E-01	1.49E-01	6.27E-02	5.62E-05	5.76E-01	5.17E-01	1.88E-01	1.38E-02	-8.64E-03	4.99E-02	1.84E-01	2.20E-01	-2.79E-02	2.24E-01	3.24E-01	4.01E-01	2.03E-01	2.66E-01	6.60E-03	-4.55E-01	2.06E-01	1.97E-01	1.62E-02	4.96E-02	-2.87E-01	3.54E-01	1.81E-01	4.72E-01	-1.05E-01	2.22E-01	-1.28E-01	-2.48E-01	2.05E-01	1.92E-01	2.21E-01	2.59E-01	-1.00E-01	-6.86E-02	-2.83E-02	2.65E-01	5.05E-01	-2.30E-01	4.50E-01	-1.49E-02	3.37E-01	-2.76E-02	2.32E-01	1.73E-01	7.15E-01	1.78E-01	3.39E-01	2.45E-01	2.98E-01	2.88E-01	4.69E-01	1.46E-01	1.35E-01	2.19E-01	1.09E-01	2.88E-02	6.53E-01	3.27E-01	-1.97E-01	8.85E-02	8.22E-02	3.36E-01	2.08E-01	2.63E-02	5.56E-02	-7.92E-02	5.22E-01	-4.10E-03	-4.29E-01	3.19E-01	2.09E-01	1.51E-01	3.33E-01	-1.09E-01	4.04E-01	4.13E-01	4.87E-02	-2.20E-01	3.32E-01	-6.64E-02	-5.08E-02	3.69E-01	3.65E-01	3.27E-01	-8.34E-01	1.18E-01	3.44E-01	2.31E-01	3.23E-01	-2.79E-01	3.91E-01	3.46E-01	2.25E-01	2.82E-01	8.74E-02	3.25E-01	1.88E-01	-1.15E-01	4.30E-01	3.53E-01	6.10E-02	4.19E-01	-1.12E-02	-9.33E-03	9.50E-02	1.29E-01	2.54E-01	1.81E-01	9.60E-02	1.60E-01	1.87E-01	-1.40E-01	-4.00E-01	1.28E-01	-7.12E-03	3.10E-02	2.41E-01	4.29E-01	1.63E-01	2.23E-01	4.12E-01	-7.12E-03	6.07E-01	2.83E-01	4.77E-02	1.45E-01	2.68E-01	-4.31E-01	3.33E-01	-5.85E-02	-2.02E-01	9.66E-02	8.35E-02
22	0.285628589	-0.053666872	0.002055045	0.101834448	-0.181818123	-0.334953648	-0.581834407	-0.189277869	0.447846987	0.225262419	-0.247697159	0.094870277	0.373859107	-0.368623342	0.22019288	0.764896446	0.533275324	0.506176057	0.373566975	0.631752648	0.306510813	0.693157645	0.086455076	0.16010138	-0.282864617	0.229052565	0.071958391	0.587009959	0.240686539	-0.013269479	-0.391342035	0.104607504	0.456468796	0.253018773	0.123666547	0.069364193	0.322155914	0.296666644	0.023891777	-0.136775351	-0.88056049	0.175488567	-0.109164765	0.156509033	0.530659951	0.193029128	0.04329718	0.564593493	0.300762997	0.163473227	-0.346813064	0.549300965	-0.424689738	0.621795286	-0.105125122	0.102459454	0.431507667	-0.149780092	0.210204767	0.058298883	0.115734258	-0.216091482	0.303852555	0.295632716	-0.483104909	0.405345565	-0.106997097	0.258247551	0.103790916	0.223669212	0.452437611	0.400837906	0.321184738	0.370803507	0.420017834	0.318188054	0.43711832	0.125521839	0.192232509	-0.013161862	-0.079161622	0.291920725	-0.011696043	-0.112307895	0.081942316	0.120628349	-0.323909926	0.358688242	0.175735297	0.453362909	0.050101868	0.410270744	0.435244633	-0.117213176	0.191038871	0.244998519	0.486720537	0.591782039	-0.278170369	0.696875139	-0.088089502	0.312149873	0.108800116	0.062651636	0.581096454	-0.064064086	-0.122155228	0.326553942	-0.031076842	0.517813016	-1.318095886	-0.285336244	0.57054915	0.082849913	0.476618072	0.149508276	0.226296756	0.492148678	0.128777173	-0.215749307	-0.292749704	0.311410647	0.28084012	-0.138510034	0.258036433	-0.06649144	-0.333986063	-0.045127493	0.290108556	-0.101606364	0.24133273	-0.120434227	-0.08240087	0.006061919	-0.010383799	-0.307429083	0.131718518	-0.118031823	-0.029197363	-0.344248269	0.105655965	0.059953429	0.342427475	0.26518087	0.310939391	1.135705659	0.385154451	0.419999328	0.923294287	-0.007104624	0.55989737	-0.091405687	0.264642151	0.307908577	0.189794383	0.143485654	-0.10219556	-0.018478071	0.107883174	-0.202251465	0.268767723	0.174003043	-0.154671462	-0.274884889	-0.311639859	-0.172181965	-0.039472572	0.022518882	0.004526145	0.049523879	0.12719515	0.028051938	0.228810343	-0.294233816	0.076257923	-0.439378825	-0.100934624	0.176064513	0.184901869	0.413752426	0.215596746	-0.017756809	0.220189049	0.044255799	0.248997522	0.349489759	0.130328931	-0.037450597	0.26900167	0.266923829	0.127195125	0.103868172	0.382890823	0.395179012	0.153489084	-0.064309276	0.256472042	0.240785201	-0.106331709	0.148766531	0.236486252	0.065410738	0.176064535	0.305563236	0.010026458	-0.024876469	0.177214192	0.265324903	0.211446378	0.030218325	-0.045140079	0.119697065	0.033781353	0.130328937	-0.067324519	0.089569992	0.149004386	-0.017515842	0.251992294	0.208042773	-0.090110447	0.056533211	0.36928328	-0.053096141	0.030674589	0.242894925	0.078353128	3.672284217	0.294787041	0.254034405	0.099050647	0.29028548	0.394503881	0.239825182	-0.084061415	-0.088513879	-0.203752043	0.27842712	0.365777223	0.263920391	0.42338453	0.288404029	0.135532959	0.334147167	0.175642693	0.478887808	0.290784289	-0.198019681	0.151989784	0.41989883	0.255981893	-0.686864029	0.093839872	0.111692217	0.28588863	0.121769871	0.198937308	0.247526363	-0.222497301	0.113277125	-0.145552863	0.122728725	0.332520397	0.296159184	0.460263258	0.274681848	0.254034382	0.246306376	0.324971221	-0.01197802	0.260934798	0.189794428	0.317642469	0.097840721	0.31976557	0.26369064	0.231870537	0.524682577	0.248159153	0.244893412	-0.0463752	-0.162206641	0.073955143	-0.016985662	0.003610033	0.079063417	0.163283776	-0.253745846	0.001869592	0.087370229	0.054372596	0.293169702	0.168192617	0.120642689	0.248997588	-0.138403894	-0.041634541	-0.093305838	0.082567757	0.29592259	0.002307262	0.04976485	0.404156018	0.131705314	0.092202262	-0.023937904	0.324233361	0.134076663	-0.084321484	-0.353599169	-0.218086874	0.465064411	-0.039472608	0.206223725	0.064058916	0.260034172
11194	0.223652217	-0.036813285	-0.040823668	-0.134232665	-0.152961925	0.199333942	0.327012089	0.113920004	-0.418810935	0.223220944	0.340701833	0.28653832	0.06998103	0.065986389	0.12414674	-0.210182337	0.414574329	0.349016686	-0.149205522	-0.188585921	-0.172179795	-0.569970833	-0.200071101	-0.204383551	0.168188832	-0.352718472	-0.056340175	0.304745636	0.402316285	-0.268877072	-0.131392195	-0.209988349	-0.03511562	0.154067719	0.2000584	0.464310749	-0.065001606	0.193093425	0.007747936	0.518830681	0.090428936	-0.155847566	0.108995555	-0.908363448	-0.387191636	0.240064004	0.269413557	-0.122535801	-0.113853732	0.083922821	0.206163668	-0.273673375	-0.349247192	-0.015788769	-0.029127123	-0.19915785	0.216406602	-0.030805428	0.097608028	0.202450616	-0.284199113	0.280956685	-0.22094205	0.120297616	-0.062948409	-0.298595336	0.016743933	0.213856033	-0.374280667	0.136146752	-0.298467792	-0.168100746	0.040601614	0.09258227	0.212286552	0.165387205	-0.061286877	-0.058268658	0.108748773	-0.320760895	-0.247774335	0.510411148	-0.078795241	-0.331194674	0.13437598	0.28563207	0.08687571	-0.395714718	0.097468115	0.20409793	0.074506718	0.2512239	0.773361418	0.262827973	-0.231219378	0.290176722	-0.050261044	0.14995093	-0.219892455	-0.200492553	0.247002988	-0.047934398	-0.400934169	-0.006211716	-0.081713967	-0.054665045	-0.235682466	-0.142754684	0.698353126	-0.059358236	-0.004954272	-0.443141584	-0.671761985	0.183901255	-0.021258108	-0.434550699	0.268750457	1.257692808	-0.00231248	0.378485179	-0.351916091	-0.307767146	0.169495587	-0.299396488	0.331061963	-0.113519585	0.209088619	0.195357068	-0.181123138	-0.12540989	-0.292957953	0.102842745	0.425741835	-0.099566216	-0.18367788	0.196337417	-0.433536298	-0.073279931	0.031250604	0.293851008	0.242047158	-0.131268574	-0.312920591	-0.536993986	-0.326926093	0.525245939	0.195930145	-0.21777469	-0.041968949	0.109126754	0.394979057	0.157732362	-0.22673692	-0.077069998	-0.04176247	0.16344333	-0.153514655	-0.027449739	-0.082224077	-0.083349783	-0.346569486	0.144004033	0.194615542	0.3188844	0.0270175	0.063169959	-0.398192595	0.551949017	-0.33452575	0.27725721	0.316362052	-0.014523353	-0.126640653	0.307141655	-0.263426735	-0.000488202	0.232428413	-0.059032922	0.07144982	0.030617742	0.023214175	-0.037955571	-0.276079686	0.181380851	-0.126278663	-0.13996982	-0.338437939	-0.313091618	-0.180388728	-0.09770042	-0.036508724	0.000196281	0.03249359	-0.032026035	0.134312774	0.137937299	0.105568018	0.088115928	-0.109743224	0.227078254	-0.073907796	-0.076664893	-0.042857108	-0.025594395	0.167471564	-0.16923683	-0.026709695	-0.113600635	-0.101114293	-0.07159671	0.415637905	0.033660197	0.13092953	0.147131869	-0.148493035	-0.138845265	-0.054534661	0.119504919	-0.150409546	-0.285358042	-0.017600055	0.250977257	0.045134845	0.03945646	-0.043236074	-0.234045767	0.236066789	2.806919738	-0.324480593	-0.14533676	-0.598320484	-0.016851252	-0.13771724	-0.113929468	0.108927521	-0.053088722	0.29249871	-0.185241499	0.012235788	-0.339968291	0.672423507	0.023559613	0.163443306	-0.126999414	-0.345166217	-0.196548185	0.089512404	0.088833594	0.317373343	0.017766873	-0.00931337	0.039456429	0.135402501	-0.175366174	0.015542033	0.029500429	-0.083349748	-0.047421124	-0.192802735	-0.135475832	-0.361727593	-0.110891887	-0.174188648	-0.182915351	-0.204757729	-0.100054108	0.107867257	0.693970971	-0.223204826	-0.110529981	-0.262167067	-0.060121047	0.229903588	-0.034954993	0.227078305	-0.136576972	0.025072335	-0.029779983	-0.016429745	-0.320134985	-0.002983703	0.165337887	-0.053475262	-0.166026687	0.003229942	-0.196936924	-0.066681062	-0.048552409	0.090267825	0.258757853	0.099935387	-0.155054144	0.055960272	-0.187456469	-0.060897766	0.218570559	-0.200715694	0.125303579	0.014463181	-0.054534623	-0.075531164	0.035281805	-0.082566669	-0.000817861	-0.061297151	0.042069627	0.446322075	0.288627324	0.127519416	0.304958535	0.167136645	0.010761222	-0.15079886	-0.043236152	-0.089750455	-0.045911582
23457	0.07904359	-0.107824258	-0.129144306	-0.03726423	0.196114256	0.180012196	0.054049369	0.203844994	0.178330018	0.053447047	0.159624417	0.087374909	-0.256011387	-0.237049788	-0.226282484	-0.137739467	0.429484538	0.014010702	-0.078994418	0.140647159	0.181735458	-0.051259268	0.067541413	0.256857405	0.071345312	-0.516787715	0.025823257	0.445072387	-0.260653502	0.067807959	0.274172887	0.063749955	-0.377762761	-0.176444288	0.21164383	0.163340349	-0.189007043	0.278106717	-0.035009607	0.065093361	0.034106611	0.005519479	0.384395488	-0.16286785	0.221210777	0.151179397	0.311213784	-0.08976283	-0.350005383	0.062819809	0.226294594	-0.149961702	0.166989349	-0.258815482	0.050855123	-0.112229492	0.232905647	-0.060816757	0.159092829	0.145412516	-0.079977522	0.236524183	-0.604036981	0.545665651	-0.001793802	-0.094485936	-0.125076196	0.203724144	0.125430199	-0.080473999	0.133988456	-0.130439719	-0.018207841	0.004917205	0.271625965	0.029705523	0.043226763	0.103174004	-0.007163866	0.353633617	0.235455975	0.266258107	0.080688751	-0.114150534	-0.168067516	0.040432509	0.095096491	-0.185091712	0.005832927	-0.012881759	-0.020100415	0.4646235	-0.048615892	-0.146656705	-0.065734458	-0.182213393	-0.019754484	0.153559148	0.39782345	-0.003517677	-0.156569735	-0.114915951	-0.122367331	0.274346146	0.203205288	-0.037312802	-0.147218177	-0.290434316	0.573355539	-0.025981768	0.185134695	0.054494355	-0.344143555	0.182510853	-0.119761541	-0.274548983	0.083443392	0.111804773	-0.284039811	0.326371465	-0.186735274	-0.031358266	0.010757653	-0.361114142	0.281148221	0.147149527	0.034061287	0.182546557	-0.061321168	0.324560226	-0.124409092	0.156224461	0.184625658	0.06979183	0.166815615	-0.139898478	-0.433880231	-0.016536251	0.170754292	-0.016536251	-0.074484292	0.161715475	-0.477945542	0.112447145	-0.10708479	0.022965825	-0.1459646	0.483151289	-0.171743521	0.370514858	0.033369098	0.020298948	0.008638466	0.035133118	0.103667058	0.073932427	-0.365893603	-0.054418682	-0.312664016	-0.245103939	-0.272377957	0.15248342	-0.116121559	-0.110588734	0.289383759	0.157861036	-0.250134883	0.12387656	-0.015360547	0.349958062	0.022249758	-0.206213458	-0.126416172	0.168620713	-0.27985449	0.078938021	0.08095303	0.011064394	-0.206542083	0.035133163	0.099025515	0.028141346	0.130140815	-0.060420321	0.00287768	-0.011704694	0.148461694	-0.080932627	0.057163193	-0.134628988	-0.069592865	0.18324145	-0.135911794	0.21458955	0.457379015	-0.07796407	-0.077277106	0.038746957	-0.043647288	-0.155773073	-0.195143208	0.192487024	0.135559495	-0.080283963	0.284244603	0.260559805	0.222047759	-0.031282943	0.275135747	0.152172399	0.031203379	-0.173479595	0.053304076	-0.101494414	-0.180996491	0.579858816	-0.120153067	0.142787361	0.095378742	-0.052425216	0.212693466	0.024726747	-0.005501833	0.299589368	-0.062493923	0.273765165	0.221048656	-1.27232876	-0.129820858	-0.058898842	-0.020317858	-0.116429013	-0.095980394	-0.004912783	0.339060736	0.313423246	0.065199474	-0.422250086	0.380023624	0.275833955	0.239007826	-0.203104034	-0.14637783	0.159564714	-0.294758419	0.065926216	0.368758452	0.215545037	-0.124393661	0.116835001	-0.102198089	-0.322278692	-0.063197047	0.033527764	0.327073363	0.180186405	0.061197948	-0.006469548	0.032520168	-0.185256398	0.05294674	-0.05137801	-0.085361087	-0.042618845	0.0312034	-0.045024331	0.144775069	0.000204187	0.045150314	-0.136934431	0.114023591	-0.075933431	0.196446214	-0.137261677	0.409671746	0.021866401	0.306194025	0.303049374	0.131389283	0.069778436	0.066274706	0.090756984	0.049820897	0.257105688	0.114958099	0.057505004	0.192195637	0.233727478	0.022249765	0.098664729	-0.120836623	-0.543460005	-0.053413351	-0.102527937	0.073287773	0.238330492	-0.069241988	0.198084017	0.095693717	0.104645964	0.341599746	-0.236313049	-0.167913757	0.342850026	0.189959878	-0.113663116	0.102966429	-0.136934433	-0.045024239	0.024726754	-0.312664047	-0.085361059	0.062465979	0.114023538	0.077251167	0.112752776
4363	0.033077303	-0.641908858	0.280684459	-0.166477965	-0.175010915	-0.148907503	-0.113915489	-0.297220135	-0.503540333	-0.211971231	0.027565061	-0.130610502	-0.157676466	-0.252050578	-0.163129725	-0.559277012	-0.101053591	-0.109822082	0.120008705	-0.80721267	-0.183584459	-0.188256635	-0.432224312	-0.37986786	0.003369558	-0.293026689	-0.536243891	-0.886466273	0.002544635	-0.533178941	-0.065588282	0.059053867	-0.155179111	0.029897273	-0.081726233	-0.300652608	-0.417770405	0.264636401	-0.856890326	-0.238138663	-0.149156474	-0.299759895	-0.638350639	-0.56295131	0.002826981	-0.334890389	-0.210534338	-0.358487841	-0.384048733	-0.08187965	-0.302524611	-0.38650529	0.137529179	-0.180017055	0.025354502	-0.851000544	-0.345166366	-0.09267069	-0.069406539	-0.059899524	-0.658272966	-0.442622247	-0.285245752	-0.010585985	-0.106757009	-0.512779075	-0.274955016	-0.214005885	-0.340944479	-0.244415717	-0.413472167	0.1174027	-0.044498656	-0.320016299	-0.142955295	-0.26132406	-0.694876014	-0.612673708	-0.612673689	0.053559551	0.102743812	-0.64461654	-0.073831493	-0.131961377	-0.570262752	-0.348084823	-0.094440368	-0.2593818	-0.540034095	-0.051828708	-0.322032217	-0.314295308	-0.055736175	-0.244523272	0.024599092	-0.084495258	-0.333818451	-0.208596384	-0.039039827	-0.189795537	-0.463052115	-0.331352617	-0.626087836	-0.143650151	-0.197836515	-0.333566453	-0.426386568	-0.461718599	-0.512778672	0.026157641	-0.378650348	-0.271092876	-0.16297981	-0.719899468	0.007758255	-0.489566872	-0.116490208	0.089551251	-0.23178087	-0.01315484	-0.0339773	-0.873023468	-0.110419027	-0.039037889	-0.382056352	0.171142049	-0.040707446	-0.755775284	-0.172089572	-0.352846337	0.175750642	-0.335826275	-0.347456363	-0.250572407	0.063331339	-0.456467124	-0.07805303	-0.514152591	-0.29659406	-0.502415188	-0.104103224	0.036600663	0.115149114	-0.496086102	-0.217550534	-0.259169447	-0.466719297	-0.152281262	-0.061210396	-0.376401172	-0.004087105	-0.776620409	-0.347433163	0.212612533	-0.194626299	-0.742272547	-0.718238082	-0.01187115	-0.125252028	-0.597872667	-0.024824418	-0.505160424	-0.472092579	0.022474272	-0.102504867	-0.387512596	0.176659707	-0.448403914	-0.140362394	-0.606948118	-0.341237467	-0.230265227	-0.30969745	-0.668752453	-0.305316292	0.141899083	-0.136271427	0.050140981	-0.158487676	-0.147372997	-0.057344068	-0.561949684	-0.25749256	-0.891281854	0.30742092	-0.521358952	-0.278001969	0.070504566	-0.546196903	-0.218911656	-0.06102055	-0.19137519	-0.490427415	-0.256820275	0.065741925	-0.219284459	-0.398878165	-0.140362418	-0.267081663	0.186050627	-0.423651498	-0.01994585	-0.117392235	-0.340908552	-0.276166158	-0.044452133	-0.189263305	-0.695432832	-0.109025556	-0.329220109	-0.402847108	-0.850301669	-0.455949896	-0.098577953	-0.004828601	-0.145512674	0.059898359	-0.01329507	-0.235418123	-0.770309556	-0.065324182	-0.35221692	-0.119554919	0.024276565	-0.244558454	-0.186626285	0.015737887	-0.891281817	0.090841985	-0.243130514	-0.266723801	-0.531030486	-0.505160366	-0.250804681	-0.02728404	-0.023060468	-0.044782241	-0.558765388	-0.139261526	-0.03713857	-0.359228138	-0.148419333	-0.255074238	-0.13855483	-0.350003754	-0.622101889	-0.002399262	-0.344546669	-0.367908904	-0.718605548	-0.60935489	-0.033515913	0.077749724	-0.091545999	-0.279842105	-0.074324907	0.010540972	-0.409402621	-0.266361281	-0.37160246	-0.033867044	-0.09378061	0.002164326	-0.505940811	-0.021338125	-0.051926803	-0.062796895	-0.487033238	0.05852958	-0.127382169	-0.215568217	-0.477651473	0.05852958	-0.427168861	-0.12381254	-0.733933064	-0.627463608	-0.184798921	-0.582666037	-0.077609563	0.148081476	-0.23977728	-0.424613045	0.152936111	-0.088822404	-0.140362412	-0.372719911	-0.841221856	-0.33562896	-0.307496788	-0.524801732	-0.285269439	-0.036068548	-0.163974021	-0.304199643	0.247218509	0.004530149	-0.56109011	-0.323063052	-0.588688507	-0.476148349	-0.28492162	-0.737042409	-0.512718059	-0.553462938	0.059215121	-0.375599187	0.034452219	-0.26034847	-0.195658703	-0.312479441	-0.181970931	-0.253339456	-0.430310881	-0.275405199	-0.313620524
89845	0.228501881	-0.483300027	-0.245233471	-0.853949396	-0.417020534	-0.181169823	-0.240431515	0.0362238	0.115882818	-0.208322467	-0.101785859	-0.250955536	-0.237071272	0.259605621	0.085023591	0.212248131	0.780998904	0.31455704	0.058648051	-0.010310255	-0.329603283	-0.360713961	-0.284602951	-0.643967058	-0.556593917	0.124098329	-0.465851076	-0.161302886	-0.160250507	-0.819670083	-0.371740895	-0.268227527	-0.185544347	0.068202001	-0.401772953	-0.740543733	-0.103148079	-0.13697972	-0.208697	-0.157477462	-0.346079826	-0.466723114	0.165936085	-0.19474321	-0.136875659	-0.014873626	-0.488425501	-0.581287394	0.162650536	-0.174380809	-0.035467446	0.55878716	-0.334027955	-0.434352768	-0.022386271	0.017267825	0.060988299	-0.286647066	-0.275667846	-0.348331989	0.082023263	-0.315140538	0.195507303	0.347428994	-0.16095541	-0.24460387	-0.514619142	-0.373082551	0.218775132	-0.314887657	-0.302513356	-0.355725754	-0.355492788	0.297557489	0.595600823	-0.571827594	-0.194960089	-0.042807346	-0.155392783	-0.506523122	-0.700166887	-0.008493786	-0.41484684	-0.568218166	-0.335034648	0.129502457	-0.335283932	-0.435518126	-0.378651788	-0.267474401	-0.424050931	0.286250966	-0.739200402	-0.029014894	-0.571049367	-0.013828822	-0.494034919	-0.153604929	0.889311973	-0.188519499	-0.59154175	-0.610912521	-0.62401521	0.187495591	-0.223094946	-0.335283932	0.252085179	-0.563893615	0.187720886	-0.037188167	-0.006901545	-0.345943511	-0.408454185	0.052019401	0.169210692	-0.321071017	-0.409993252	0.378288143	-0.017289034	-0.388433194	-0.339645001	-0.084003978	0.598399423	-0.339920341	-0.016734224	-0.316655453	0.135362805	-0.187841652	-0.15989894	-0.674084253	-0.756535326	-0.221711219	0.131764531	-0.241364003	0.219048948	-0.35544709	-0.218153985	-0.214264814	-0.07125567	-0.068342511	-0.634220989	0.072640376	0.031749986	-0.022576966	-0.757562102	-0.282812551	-0.41825795	0.015786313	0.421631182	0.045072013	0.301242473	-0.648880444	-0.060628111	-0.41716771	-0.5499014	0.243214181	-0.419095376	-0.041904465	-0.208978501	-0.333022004	-0.323911622	-0.128575667	0.07825091	-0.409163833	-0.691094255	-0.220577491	-0.000816602	-0.017303676	-0.066014556	-0.336019592	0.027916832	-0.658285813	-0.171123801	0.349681242	-0.056224021	-0.291170381	-0.11788783	-0.442647159	-0.392047008	-0.438416259	0.176613971	-0.525514857	-0.319014067	-0.11095871	0.060981526	-0.40114022	0.089139744	-0.410692239	-0.524359059	-0.205681396	-0.282794997	-0.151161635	-0.317219748	-0.183432695	-0.048120059	0.003102853	-0.147273787	-0.426704683	-0.418271113	-0.245641394	-0.266892932	-0.133023262	-0.296001097	-0.615703646	-0.411493732	-0.083387477	-0.195566743	-0.269502964	-0.400028895	-0.224304627	0.958839691	-0.347168076	-0.604032743	-0.310875056	-0.141162365	0.684297686	-0.341765138	0.051817071	-0.33830889	-0.443491674	0.064473139	-0.384064887	-0.289986347	-0.066387153	-0.259962772	0.128907225	0.061793848	2.010507906	-0.233018031	-0.436528919	-0.537979578	-0.52588467	-0.080184971	-0.429719313	-0.276921129	-0.150813809	0.221270227	-0.058051713	-0.217684738	-0.228909858	-0.288445531	0.249926373	0.015168898	-0.516976814	-0.099753428	-0.357657304	-0.149636214	0.222283622	-0.192479604	-0.700196728	-0.019193388	0.057017763	-0.603638267	-0.107994211	-0.248207763	-0.08907896	-0.710835973	0.078590099	-0.255357181	0.032946003	-0.169265795	-0.309344362	-0.151161639	-0.351628975	-0.531310475	-0.490544186	0.022853574	-0.016938886	-0.198997394	0.197778092	-0.767259974	-0.12045084	-0.250035909	-0.186456241	-0.22207885	0.208975372	-0.038922389	0.23573492	-0.322024555	-0.263916201	-0.493531742	0.047027117	-0.186456308	-0.473287829	0.009154852	-0.157299098	-0.095332616	-0.541043818	-0.842339313	-0.823128492	0.048543527	0.389635004	-0.280937673	-0.924361034	0.102706435	-0.052813934	-0.052813952	-0.232288928	-0.567485585	-0.311287692	0.004193249	-0.344789882	-0.339433293	-0.249685704	-0.561314646	0.275847699	0.091744742	0.345868721	0.298741144	0.199984864	-0.085176204	-0.223170216	0.142232724	0.087558308	0.184793558	-0.059508585
1244	-1.26465024	-0.75282661	-1.33930107	-1.4269945	-0.97068812	-1.27018114	-0.47934922	-1.14480004	-1.03977977	-1.63781885	-1.43149084	-1.60576667	-1.37073586	-1.47261393	-1.46515645	-1.29030167	-1.43831104	-1.10074445	-1.22576729	-0.95121212	-1.37239542	-1.37853499	-1.19763014	-1.34732025	-0.96421955	-1.34699111	-1.6023016	-0.48650316	-0.54723846	-1.42533827	-1.46022882	-1.72612121	-0.82348855	-0.74315023	-1.45559362	-2.26395289	-2.54532746	-0.66639356	-0.90375382	-0.97018418	-1.01594262	-1.20865046	-1.21359901	-0.97849846	-0.75110601	-1.13571905	-1.26487217	-1.33705995	-1.07842551	-1.50001778	-1.03386189	-1.19550411	-0.84482114	-1.63901353	-1.87981736	-1.25787819	-1.32749044	-1.58587297	-2.18641957	-1.62254169	-0.75318164	-1.13521601	-1.15028519	-1.0919679	-1.09455518	-1.0500551	-1.24401113	-1.15205482	-1.24434583	-1.39237678	-1.09294088	-1.43555063	-1.32358252	-1.21479218	-1.41311022	-1.3227246	-0.67201225	-0.74601991	-1.49545054	-1.35501225	-1.07195911	-1.43450998	-1.2005954	-0.93839416	-0.9090294	-1.05910971	-1.64643567	-0.76225595	-1.08416766	-1.44427275	-1.38296108	-0.97754492	-0.89921089	-1.09922681	-1.08227356	-1.25881576	-1.22925943	-1.37741307	-0.9563213	-3.19870858	-1.10265847	-1.44427275	-0.90691589	-1.14358037	-1.61013238	-1.22010118	-1.49902214	-1.24962698	-0.47908675	-2.17346748	-1.31527269	-1.41624963	-1.28812858	-1.32248412	-1.35491139	-0.91953006	-0.63285341	-1.07669557	-0.85760872	-1.0179072	-0.96038881	-1.07260056	-0.55933286	0.62721543	-0.9975463	-2.23871832	-0.36290929	-0.61488874	-1.40986686	-1.0781492	-1.29098879	-1.31434958	-1.38135673	-1.35356109	-1.24924432	-1.15011998	-1.08677508	-1.07951774	-1.14290849	-0.77941342	-0.98184803	-1.14925485	-0.98799255	-2.15075452	-0.61611151	-2.04975592	-0.88719949	-1.23776385	-1.66941426	-1.45562292	-1.06439027	-2.15254266	-1.04013527	-1.19389074	-1.00353072	-2.08036146	-0.56174029	-1.12465575	-1.08540652	-1.22662551	-1.36046914	-1.41731171	-0.96022345	-1.40405393	-1.69181125	-1.25760054	-2.04623746	-0.65782341	-1.71636903	-0.25502444	-1.19279192	-1.04489767	-1.56024771	-1.39663882	-1.57663243	-1.8895908	-1.1624741	-1.25444067	-1.49186199	-1.18260757	-1.58015865	-1.6736848	-1.17256479	-1.26933275	-1.17163348	-1.14207645	-1.47651991	-1.47262236	-1.2215878	-1.55262138	-1.78051113	-1.8423419	-0.39481321	-1.2564694	-0.77042609	-1.17256481	-0.57148117	-0.76546902	-0.80168504	-1.45884166	-1.33260954	-0.94473359	-0.53458974	-0.65025842	-1.44436005	-0.63111993	-1.05780844	-1.54746003	-0.41696587	-1.40617604	-1.30598352	-0.66959365	-1.44648505	-1.322329	-0.61238702	-2.00395995	-1.6564693	-1.66477276	-2.0608663	-1.43835718	-0.74368396	-1.06372624	-1.1255503	-0.78172955	-1.24953152	-1.39230441	-1.88380537	-0.71857777	-1.44435955	-0.35308029	-1.06478491	-1.8687949	-0.65685311	-1.10619097	-1.44532881	-1.20410977	-1.24657967	-1.54955005	-1.26231214	-1.75286625	-0.81238429	-1.6486018	-0.31093448	-1.69647072	-1.09907647	-1.45884125	-1.32232901	-0.62917347	-1.23060802	-0.92407377	-1.73796805	-1.28741692	-0.02107516	-2.2078651	-1.1478331	-1.29468325	-1.27319921	-1.69844917	-1.44233509	-0.326674	-1.45165796	-1.07936268	-1.78051123	-1.62254753	-1.26047126	-1.83335978	-1.0439173	-1.52410954	-1.07843878	-1.66477297	-1.28651635	-0.84328524	-1.54215879	-1.03027828	-1.36145118	-1.04091646	-1.12076502	-1.24259949	-1.21640879	-0.9842771	-1.21852671	-1.18643592	-1.18744114	-0.94587467	-1.22316096	-1.1692198	-0.88856808	-1.07462054	-1.44746507	-1.31514979	-1.89192623	-1.31119696	-0.28544403	-1.08923516	-1.42968997	-1.70296267	-1.13427997	-1.43835706	-1.17548927	-0.6843502	-1.07751965	-1.14499682	-0.78172936	-1.00144953	-1.2245621	-1.4271841	-0.98043145	-1.36784947	-1.48546918	-1.56931117	-1.38506755	-0.12961365	-1.43932707	-1.60087979	-1.52186272	-0.10159002
8714	-0.75414593	-0.72783049	-0.67018221	-0.60487317	-0.46468323	-0.39952913	-0.58912604	-0.44728247	-0.38675097	-0.83985573	-0.78130403	-0.72559086	-0.79331913	-0.74366661	-0.72187057	-0.54764425	-0.79410485	-0.35938641	-0.04392038	-0.52594881	-0.76201607	-0.77402662	-0.62919323	-0.60705653	-0.54161322	-0.50531622	-0.49523711	-0.2901465	-1.05129902	-0.77155352	-0.32166471	-0.69516517	-0.93803869	-0.07010288	-0.49251061	-0.39408081	-0.62350659	-0.54883532	-0.70410145	-0.3110316	-0.5875238	-0.85873176	-0.63845085	-0.62263841	-0.50363147	-0.8854823	-0.29377929	-1.21992941	-0.60464494	-0.46094297	-0.9462065	-0.31724066	-1.37333729	-0.68763432	-0.3288689	-1.05321979	-0.48744142	-0.3305833	-0.39374612	-0.41154743	-0.84478039	-0.66341855	0.39242014	-0.26287461	-0.88530641	-0.76368222	-0.42230098	-0.86586704	-0.73074562	-0.45332435	-0.59605767	-0.65230736	-0.44424262	-0.36632654	-0.25534839	-0.53356567	-0.53397028	-0.71887392	-0.63039466	-1.18567487	-0.85895564	-0.10272896	-0.67778102	-0.85778534	-0.47600185	-0.52515322	-0.3502257	-0.65724235	-1.05441233	-0.43981368	-0.4726649	-0.46041824	-0.18089701	-0.73708516	-0.73054431	-1.01064392	-0.62836938	-0.61543158	-0.28942042	-0.54089347	-0.47393299	-0.55346133	-0.6649773	-0.46321622	-0.97644493	-0.36155126	-0.59852015	-0.83631534	-0.08353539	-0.98741429	-0.48381576	-0.39089349	-0.89396906	-0.67951845	-0.94023479	-0.77299315	-0.46195226	-0.42222916	-0.73739544	-0.6007206	-0.80597083	-0.76602734	-0.73814763	-0.60157128	-0.6917896	-0.76162771	-0.24093457	-0.47007816	-0.73197073	-0.6934477	-0.7259063	-0.46304041	-0.25571864	-0.58128344	-0.61197214	-0.54932647	-0.63412857	-0.37083483	-0.53223356	-0.53389995	-0.60420819	-0.5897156	-0.54844375	-0.87823476	-0.39762266	-1.24541826	-1.17493979	-0.58651931	-0.93327663	-0.41420032	-0.79387283	-0.21608267	-1.07428391	-0.61008963	-0.5558143	-0.7500467	-0.73155784	-0.66889152	-0.56588047	-0.71424771	-0.53882004	-0.72192622	-0.35378438	-0.35732461	-0.72417719	-0.59441115	-0.72920399	-0.31585888	-0.5639507	-0.94617606	-0.67141519	-0.3724724	-0.36165427	-0.53882005	-0.55812622	-0.45313508	-0.91245838	-0.86169782	-0.68507762	-0.72594554	-0.74244744	-0.62982034	-0.73063072	-0.55008455	-0.75968296	-0.47658981	-0.37590549	-0.34695937	-1.00926779	-0.51576931	-0.5764731	-0.77069909	-0.60562747	-0.69740931	-0.90472938	-0.70922024	-0.3755186	-0.75866748	-0.5087475	-0.46471472	-0.80841584	-0.76504556	-1.12603559	-0.87050758	-1.06281452	-0.46091053	-0.14219186	-0.16717279	-0.48585158	-0.51576939	-0.78129105	-0.71110276	-0.42397765	-0.35609505	-0.46852453	-0.68150564	-0.66263759	-0.5205243	-0.75248044	-1.12745842	-0.84539167	-0.72775894	-0.92134591	-0.73200672	-0.59255471	-0.43047169	-1.05314039	0.89548931	-0.69553167	-1.06377542	-0.76695541	-0.713305	-0.87095605	-0.89558234	-0.6759474	0.02779874	-0.46003755	-0.20885246	-0.55990289	-0.61805794	-1.20165741	-0.69925699	-0.99569005	-0.64645242	-0.63746745	-0.68703476	-0.77438242	-0.58958029	-0.18982122	-0.08677216	-0.4355865	-0.25608578	-0.36465908	-0.50444449	-0.84444842	-0.61053292	-0.61053306	-0.66546914	-0.72594561	-0.71014865	-0.29031517	-0.56348227	-0.63201131	-0.45076548	-0.59777021	-0.56494773	-0.16234113	-0.15929418	-0.62390115	-0.74155861	-0.72640286	-0.72730211	-0.79007293	-0.34651878	-0.64202926	-1.05405071	-0.55581416	-0.29336845	-0.41703812	-0.82880074	-0.46345478	-0.32732084	-0.55291723	-0.17993333	-0.8323029	-0.46174245	-1.02513007	-0.66082551	-0.56395067	-0.3854748	-1.01269814	-0.85044982	-0.27440415	-0.71284308	-0.6741181	-0.92828361	-0.65470166	-0.89314162	-0.33329291	-0.59038875	-0.67692187	-0.99231171	-0.93216524	-0.80554832	-0.3902212	-0.54726892	-0.51355291	-0.42916398	-0.28567605	-0.14930812	-0.47708527	-0.80166871	-0.69553188	-0.25941659	-0.48732966	-0.73968703
10257	-0.844893222	-0.607709931	0.97960838	-0.490764534	-0.96493981	-0.65933916	-0.77189063	-0.636379456	-0.467537988	-0.781985283	-1.16823737	-0.983698583	-0.298307126	0.004369808	-0.629030533	-0.286952919	-1.086859463	-0.430480863	-0.615586453	-0.470561231	0.049063274	-0.353273576	-0.417177509	-0.660737133	-0.522292487	0.042474285	-0.299303046	-0.848991693	-0.295177492	0.237809843	-0.926642216	-0.97913245	-1.156811848	0.49586052	-0.393416538	-0.09508027	-0.415873019	-0.428016422	-0.326470702	-0.108921092	-0.330931644	-0.532196796	-0.570754915	-0.756253932	-0.2971524	-0.869510774	0.341671891	-1.034657981	-1.176533615	-0.717304304	-0.367693878	-0.654827548	-1.156394852	0.314526501	-0.519020131	0.208836518	-0.871681187	-0.497713953	0.077360008	-0.823712081	0.189292736	-0.043435235	-0.757217746	-0.77404057	-0.637723717	-0.67456045	-0.541815714	-0.874127714	-0.033157816	-0.588732759	0.179508861	-0.69705423	0.078944464	-0.344524198	-0.689860558	-0.236401416	-0.786851589	-0.964041676	-0.656456742	-0.615737561	-0.685366204	-0.728402616	0.297931266	-1.094373681	-0.985921617	-0.81544564	-1.018490989	-0.626852224	0.426478145	-0.117843738	0.061804615	-0.811278317	0.408547546	-1.165022212	-0.103857622	-1.107614607	-0.687630437	-0.957062994	-0.654840233	-0.651671664	0.126688021	-0.367203337	-0.912794641	-1.144119788	-0.694283211	-0.153396026	-0.057640415	0.388776252	-0.773732814	0.067102389	-0.711768944	0.532937439	-0.671126233	-0.527395597	0.002737068	-0.327232655	-1.290044135	-1.013701021	-0.50638399	-0.508204985	-0.491818624	-0.458971867	-0.611665187	-0.697222011	-1.429071905	-0.570117494	-0.618826424	-0.54166599	-0.538634602	-0.736712034	-0.300256674	-0.65940362	-0.535220706	-0.813727321	-1.070045622	-0.436754601	-0.003322784	-0.667875416	-0.7493855	-0.943267237	-0.902996637	-0.272949726	0.119593332	-0.257842086	-0.466979138	0.491742836	-0.958998541	0.003437232	-0.333448067	-0.954997865	-0.814466994	-0.036078126	0.304748465	-0.231321921	-0.10239726	-1.036548932	-1.278746603	-0.480640741	-0.597468159	-0.783951839	-0.447998714	-0.487371187	-0.399872795	-0.777754222	-0.710497577	-0.614181797	-1.207741478	-0.464611877	-1.084416943	-0.479464109	-0.956015559	-0.043234241	-0.579727693	-1.077902429	-0.740449719	-1.096864898	-0.654486612	-0.602286301	-0.486706052	0.102216845	-0.650802661	-0.966074548	-0.742955615	-1.067124567	-0.617358585	-0.277664449	-0.390185346	-0.861904444	-0.249840582	-1.323346489	-0.645224273	-0.536254727	-0.337790096	0.032633655	-0.094932864	-0.541715724	-0.472478875	-0.626717961	-0.079217709	-0.347587	-0.087274706	-1.038453386	-0.16369153	0.342801662	-0.816610043	-0.754588303	-0.140861956	-0.85180815	-0.327967757	-0.180494092	-0.779551466	0.252378818	-0.687936625	-0.519281158	-1.288460553	-0.553345516	-0.654486606	-0.683878021	0.219434521	-1.179486329	-1.171024608	-0.033839867	-0.416237793	-1.158191109	0.380458625	-1.372775915	-0.592634608	-0.168977845	-0.004197105	-0.547365801	-0.474236504	0.150260712	-0.914536273	-0.590036117	-0.651439181	-0.82375721	-0.843673941	-1.020051128	-1.425040268	-0.612451516	-0.043234396	-0.561289525	-0.649023572	-0.51862986	-0.499983909	0.416092206	-0.170125051	-0.956015821	-0.036705858	-1.029483097	-0.129594045	-0.629622589	-0.297112772	-0.257304775	-0.399275912	-0.221626611	-0.389056729	-0.205840257	-0.143685273	-0.53143982	-0.456245915	-0.639254661	-0.349283839	0.125452299	0.075724313	0.576295636	-0.403483756	-0.821877287	-1.129158484	-0.193191659	-0.3760822	-0.145527149	-0.474236562	-0.742336794	-0.100721645	-0.398670911	0.429265898	-0.489102789	-1.104015674	-0.661840393	-0.871066861	-0.944464783	-0.679052655	-0.398038477	-1.700633405	0.006280299	-0.663575077	-0.538142961	-0.200704396	-0.290444377	0.616804918	-0.626142837	-0.930957049	-0.36236109	-0.871066435	-1.238310113	-0.716467309	-0.15785345	-0.549196407	-0.056392203	0.428188665	-1.701984089	-0.106924194	-0.298423258	-0.837079796	-0.068830779	-0.2400306	-0.596269162	-0.189806053	-1.022524459	-0.364202713	-0.208700128	-0.278270769	-0.72399221	-0.116139864	0.346125227
10057	0.377591743	0.080609569	0.314671313	-0.154235438	0.198156662	0.215837771	0.285582716	0.379005903	0.574311357	0.196042786	0.214017241	0.21418079	0.212754605	0.81682033	0.594066129	0.285276045	0.661268758	0.732974384	0.579943584	0.030733569	0.152529755	0.493567685	-0.052695961	-0.037309458	-0.00394692	0.773596241	-0.145671432	-0.218681938	0.209013015	-0.242886175	0.224787664	0.286958878	0.375669057	0.076370194	0.368492436	-0.158317211	0.659749832	0.249950877	0.42663569	0.065774172	0.427083976	0.049653634	0.273628305	0.298423324	-0.057391478	0.568459497	-0.19210251	0.55102716	0.106428519	0.405525908	0.815303788	-0.113423847	0.185042519	0.383548471	0.21520295	-0.187626046	0.264160661	-0.061174624	0.125597182	0.359839418	0.041140266	0.040671393	-0.067470892	0.254069581	0.460872078	0.064930658	0.017054787	-0.240620644	0.386398351	0.153133696	0.366061331	0.006938772	0.644448514	0.423149423	-0.097639913	0.423896818	0.341989731	0.103026304	0.542048464	-0.001574485	0.292659836	0.085318597	0.303770141	0.372810904	0.252551199	0.250036328	0.432553958	-0.168340888	-0.091959578	-0.113754532	-0.079656935	0.59338834	0.360687686	0.55512345	0.513896784	0.320369474	0.019433498	-0.178636247	1.064570764	0.122349856	0.253056323	0.20076992	0.108426833	0.444088758	0.04824647	0.449090722	0.521280069	-0.415513838	0.321942061	0.230346943	1.000636682	0.059187852	-0.137851186	0.577805895	0.147734817	0.627615013	0.496812067	0.542137363	0.590160091	0.297923741	0.595425478	0.319145097	0.70622938	0.707527804	0.055942483	0.271955028	0.119868577	0.27829794	0.071972799	0.132822169	0.243254321	0.041282318	-0.440395416	0.17124583	0.282497081	0.022361302	0.524683732	0.316567127	0.449244791	-0.041306233	0.038814714	0.174575733	0.439975091	0.164158822	0.327873661	0.476642146	0.352455602	0.254183713	0.808593762	0.394757488	0.846371785	0.287875151	0.270643316	0.391339021	0.597884803	0.29896978	0.057040396	0.432480389	0.283949814	0.498482262	0.132454054	0.281153911	-0.193541178	-0.183456865	0.063046096	0.851434725	0.131481684	0.140608137	0.125552983	-0.311347904	0.272454988	0.34199469	0.070045081	0.368796246	0.195191839	-0.064432621	0.439484703	0.01425156	0.132929884	-0.112186621	0.359621788	0.2283116	0.331310638	0.305740367	0.33528747	0.453049035	0.467513799	0.174249422	0.809892498	-0.105762769	0.18542857	-0.149230674	-0.265488092	0.450264984	0.327108097	0.338880649	0.393997034	-0.069229155	0.176461061	0.293136789	0.073146804	0.28273349	0.078482023	-0.000792588	-0.215878742	0.05935111	0.010526693	0.177938344	-0.031992121	0.017330071	0.381250261	0.20013716	0.163823682	0.193434346	0.226497216	0.102241686	-0.101143209	0.279378942	0.357866057	0.222057265	0.34933509	0.115024668	0.409007088	0.48841194	0.309755958	0.431124697	0.516091442	0.557193145	0.471406416	0.134848846	0.125147929	0.33131063	0.454453059	0.494903528	0.46082985	0.544066343	0.498022264	0.317471239	0.646030121	0.678494604	0.180571799	0.580432098	-0.100247406	0.467276222	0.138239606	0.45758598	0.288606662	0.18964652	0.011388068	-0.241224025	-0.193095181	-0.93180527	0.257173684	-0.024985721	0.021979714	0.517503065	0.376703237	0.312434162	0.450265009	0.303484523	0.263856293	0.044391744	0.411770998	0.453049035	0.824210676	0.504935435	0.623653114	-0.907132246	0.272000432	0.264702824	0.095494059	0.034610613	0.315664236	0.336551849	0.20467208	0.115941452	0.680505086	0.654414171	0.430207021	0.4765946	0.415895257	0.229196078	0.085704892	0.299832542	0.242081683	0.055273893	0.310653232	0.566790124	0.307454509	0.141539999	-0.24760698	0.827341515	-0.015016935	0.068431725	0.280227402	0.842888668	0.60389578	0.276086395	0.403977619	0.009200185	0.121441926	0.280227358	0.004341961	0.006124296	0.589305258	0.503573414	0.397561286	0.622732023	0.0006021	0.739543548	0.397561253	0.352443736	0.600282117	0.480433947	0.353324533	0.787451908
6833	0.783230003	0.302427589	-0.04766337	-0.041070036	0.208209751	0.54683568	0.412309691	0.617625406	0.583247275	0.381873073	0.033718148	0.43679205	0.032347359	0.706341952	0.133088943	0.787023931	1.067500698	0.749601481	0.669895207	0.26039588	0.258494167	0.391143703	0.240425884	0.354374625	0.341755719	0.160104252	0.735812683	0.349617502	0.170942423	-0.003701337	0.496379384	0.186727473	0.11620891	1.120711175	0.587285325	0.655618505	0.297391427	0.44917541	0.633843515	0.759189142	0.454487161	0.230164782	0.34167981	0.443959322	0.20122031	0.203101833	0.491191202	-0.086678005	-0.03425617	0.412374528	0.274768167	0.441120005	-0.079162148	-0.209162872	0.813806423	0.160432282	0.576789451	0.243101467	0.496810146	0.352688998	0.652962615	0.175134646	0.052015805	0.782548714	-0.024492462	0.354176238	0.052904792	0.889133909	0.467615656	0.166046846	0.172686321	0.362059444	0.325093719	-0.111075006	0.721067516	0.251045958	0.641477993	0.038344865	0.750216011	0.064852264	0.371183241	0.604495384	0.635705207	0.669199718	0.572062644	0.801461999	0.362598262	0.13537111	0.248647692	0.25736721	0.329726449	0.466157303	0.124833462	0.614417426	-0.220783703	0.700523307	0.053174095	-0.110173318	0.383569745	0.105258217	0.531158126	0.363648157	0.413992294	0.227579401	0.529642764	0.380000171	0.119538835	0.006050833	0.169156949	0.352093825	0.486338944	0.415919959	0.564359099	0.941841691	0.472225643	0.489286335	0.319760998	1.053329428	0.410776441	0.630962164	0.441995636	0.270982602	0.586488958	0.926742543	0.741391127	0.557891254	0.750479104	0.315318612	0.735479112	0.591239747	0.402519155	0.581275059	0.367933123	0.462010962	0.574080932	0.451384831	-0.414394812	0.677339172	0.413285026	0.161339295	0.895168578	0.166252481	0.029193214	-0.053146792	0.236536244	0.287980054	0.150288169	0.376513669	0.378375403	0.632956893	0.231554409	0.721191133	0.426996668	0.339222853	0.390887611	0.20058801	0.260383988	0.19810115	0.447918166	0.404694664	0.326976969	0.374353036	0.619016233	0.24582308	0.511320729	0.627714938	0.033639111	0.256506625	0.206043739	0.203377821	0.394088219	0.315967411	0.343511959	0.806931947	0.032441946	0.316729201	0.3924937	0.220109885	0.200588022	0.422085718	0.380407202	0.185608645	0.27024744	0.183123085	0.40497936	0.193117462	0.266565204	0.300523642	0.500826147	0.410290244	0.30920027	0.451197634	0.26038397	0.426207606	0.250225227	0.331375213	0.37572619	0.414879389	0.237836803	0.52670219	0.352563043	0.570331985	0.44494458	0.601935265	0.400657187	0.458741163	0.168240626	0.434215866	0.225110981	0.489521756	0.756288379	0.086042662	0.395176808	0.425912845	0.407371077	0.438916465	0.392493702	0.391156383	0.335232496	0.363989033	0.287523313	0.522662739	0.224615472	0.412966346	0.302374269	0.316491395	0.322811571	-2.574977789	0.40166822	0.565582504	0.00446608	0.265589266	0.28495741	0.536570135	0.432654271	0.543934192	0.634068656	0.55572494	0.405504626	0.561006225	0.200588008	0.713760925	0.591318753	0.350206846	0.279228249	0.145700105	0.524929933	0.441439046	0.340667317	0.497372781	0.300523639	0.711784944	0.437203729	0.227567029	0.500826154	0.401174402	0.495223981	0.46760273	0.190861626	0.456268611	0.217162099	0.203377805	0.351245547	0.39843122	0.168491949	0.301048364	0.349127819	0.674592477	0.387950597	0.568826222	0.059973202	0.227281418	0.419471241	0.760409367	0.410561488	0.56641063	0.830661601	0.918979249	0.610041208	0.363249196	0.671027919	0.628625946	0.490350043	0.368278007	0.541233854	0.225110991	0.97760926	0.522662745	0.376532119	0.603760053	0.260124125	0.352833769	0.518842009	0.315432406	0.526139268	0.695626932	0.630538394	0.48180683	0.44872364	0.498239662	0.43097641	0.289061616	0.377527407	0.386037395	0.172887253	0.408156516	0.311956702	0.665748223	0.563736219	0.383909794	0.440908414	0.615289629	0.702704872	0.646203225	0.618023157	0.537988316
10060	-0.227778775	0.072920746	-0.547867627	-0.013173635	-0.142198515	-0.016561172	-0.261234805	-0.122051903	0.403612903	0.006559087	-0.029536627	-0.258170329	-0.150037947	1.272589087	0.165217074	0.364995197	-0.060990983	0.045995238	0.841109702	0.466952662	0.983348853	0.798352901	-0.176000443	-0.167605252	-0.033792571	0.328546024	-0.140822756	0.2295066	-0.069770791	0.898373079	0.186016774	-0.020802702	0.182274451	1.021280239	0.49927254	0.700058709	0.332992894	0.707316345	0.272040319	-0.132887379	-0.197672901	-0.059358919	-0.206809205	-0.053517776	-0.062904134	-0.023058658	0.369519421	-0.256819719	-0.188183728	-0.112994003	-0.349546132	0.59570357	0.073831624	0.528730653	0.202372539	0.684081532	0.688969393	0.236393616	-1.029999851	0.22094463	-0.279422671	0.169897995	0.575224515	0.00800474	0.13590256	0.259179251	-0.000738432	0.072929683	0.087865262	0.258979995	-0.099636596	-0.38788474	0.079906143	0.36610488	0.531307493	0.110844442	0.490552933	0.278183505	-0.544107477	0.007403413	-0.507571581	0.226942225	-0.153595541	0.261328388	0.078376635	-0.383457135	-0.630027926	0.154108227	0.340190871	0.633012781	0.078806022	0.914151665	0.229050758	0.257700972	0.505564935	0.539847979	0.508520939	-0.192015001	-0.06079286	-0.520895474	-0.805692116	0.164332927	-0.153687778	-0.21459085	-0.119489017	0.028906215	-0.115743777	0.283574044	0.103270877	0.17677921	0.622972528	0.450521192	1.052418598	0.154980281	0.68747287	0.278628781	-0.415811308	0.379486406	0.62189508	-0.490670209	0.186320915	0.524498695	0.307734225	0.520001928	0.070568182	0.77192161	-0.025048407	-0.082675602	-0.211849958	0.140989724	0.835594233	-0.110241779	-0.059024194	0.022211343	-0.305197348	0.347408238	0.036264802	0.153510513	-0.011716548	-0.070134407	-0.362066729	0.00952442	0.677860452	0.463939116	0.124269181	0.777900117	0.70769826	0.026812551	0.906171144	0.273366793	-0.025048407	-0.586066572	-0.273979224	0.26622126	0.176678482	0.682053057	-0.222603987	-0.549239571	-0.259232751	-0.451251727	0.136758982	0.111200595	-0.10910134	-0.453057909	0.118235447	0.115440285	0.354967796	-0.067458333	0.168284278	-0.402702723	-0.896770573	-0.079953595	0.156082239	0.486309239	0.76632127	-0.174179921	0.111733774	0.050347949	0.313093542	-0.066637921	-0.174179923	-0.003782798	-0.279609309	-0.16349792	-0.088671908	0.063184916	-0.298077673	-0.122076987	0.434743143	-0.326943612	-0.190033477	0.0428548	0.879424578	0.153763442	-0.215159737	-0.091669623	-0.139884403	-0.142835161	-0.348632986	-0.43285129	0.027731697	0.138260265	0.056370432	0.165905755	-0.002941491	0.127820526	-0.450336289	-0.371697706	0.216140887	-0.219371112	0.597930465	0.250639045	0.119381956	-0.014731683	0.169127348	-0.130670137	0.129767621	-0.201398566	-0.16053962	-0.099078876	-0.195605794	-0.099385597	0.204337036	-0.221935062	-0.187752593	0.179461382	0.475214969	-1.639361779	0.361992613	0.364286685	-0.205987699	0.676294747	0.443934598	0.630897108	-0.315070981	0.542163442	0.121986889	0.280972139	0.4742736	-0.029368172	0.291393013	0.121986863	0.117952422	0.002732432	0.515512049	0.233415555	0.634043845	-0.028508242	0.112584783	0.671711985	0.343186951	1.119671531	0.291393051	0.175605774	0.099801384	-0.3687306	0.292004896	-0.289465791	0.180067507	-0.030486584	-0.039740926	0.11228518	0.736348777	0.400841577	0.470428397	0.130636748	0.381732904	1.05172384	0.181504285	0.167998049	-0.23059504	0.386479486	0.27006537	0.504532665	-0.107055004	0.656309074	0.374736667	0.552088512	0.421517272	0.323495477	0.037775054	-0.006661258	-0.19771486	-0.313565978	0.334214297	0.177223008	0.257149147	0.208438778	0.052594835	0.673892871	0.335073428	0.623452119	0.234376774	0.273352756	0.228211727	-0.221370115	0.197623582	-0.453057946	0.089092255	0.223547476	-0.251693732	-0.09907887	0.856537252	0.354688747	-0.144019644	0.080265876	1.120620547	0.328928171	1.352487263	0.81460589	0.334214265	1.518858988	1.426436218	0.278261693	0.492004264	0.685750876
215	-0.513167982	-0.672470982	-0.422397727	-0.548964834	-0.544335894	-0.478774834	-0.487174438	-0.128842758	-0.308815539	-1.359294745	0.082758306	-1.242294331	-0.528740779	-0.425917427	-1.583851648	-0.452496819	-0.395168518	-0.628665111	-0.726294281	-0.252048164	-0.579394659	-0.819532096	-0.796848722	-0.676824506	-0.472853563	-0.440446656	-0.465123433	-0.094940165	-0.547807614	-0.21857856	-0.430086315	-0.530528937	-0.567783175	0.029921939	-0.091122891	-0.533514916	-0.592258239	-1.118317287	-0.945718993	-0.112472135	-0.626375409	-0.606682175	-0.8515271	-0.819591898	-0.040754615	-0.913437071	-0.522586795	-0.961413647	-1.051889372	-0.554976861	-0.498519455	-0.121438907	0.209869819	-0.786080118	-0.45545	-1.120118762	-0.801878229	-0.247935776	-0.32632504	-0.7194553	-0.830011389	-0.406511286	-0.407912543	-0.503134387	-0.282336857	-1.254123217	-0.818270214	-0.983084043	-0.589243928	-0.414057474	-0.461288742	-0.754755541	-0.757068397	-0.220095953	-0.950828535	-0.28374007	-0.782288972	-0.358042422	-0.47417437	-0.456134283	0.03157577	-0.554445939	-0.641352099	-1.092487233	-0.587745373	-0.389580166	-0.34560061	-0.292604075	-0.866839885	-0.655317967	-0.165848271	-0.471002075	-0.673389479	-0.412566083	-0.501243111	-0.896833476	-1.12485003	-0.643937084	-0.990967876	-0.292174957	-0.469026386	-0.565925826	-0.386470318	0.285145167	-0.792441887	-0.399810469	-0.449511056	-0.856438897	-0.502096812	-0.597056914	-0.935823519	-0.107665933	-0.7019358	-0.435133685	-0.747865176	-0.242914428	-0.209022864	-0.727050145	-0.895806549	-0.442746072	-0.443085468	-0.664808559	-0.667051169	-1.053808674	-0.881241064	-0.351408018	-0.006005066	-0.320017145	-1.432214719	-0.618585688	-0.584382371	-0.392439032	-0.424192277	-0.552434845	-0.71713799	-1.186230272	-0.750007808	-0.476702127	-0.395386806	-0.302961824	-0.38574769	-0.324423005	-0.824226481	-0.52748464	-0.595297439	-0.897495086	-0.90255425	-0.195643109	-0.818578009	-0.550307882	-0.041072267	-0.517435813	-0.432817243	-0.421582623	-0.771984408	-0.596005271	-0.774253047	-0.637892317	-0.696814763	-0.538701196	-0.553451983	-0.463662339	-0.435087548	-0.389096528	-0.753366082	-0.589236238	-0.421582554	-0.728542714	-0.488240647	-0.011853468	-0.206755722	-0.424096146	-0.343631852	-0.698454008	-0.801051358	-0.385721184	-0.622410985	-0.093782439	-0.726608597	-0.55794711	-0.833447651	-0.421838028	-0.704352429	-0.782873628	-0.859167169	-0.715618161	-0.743529542	-0.790906655	-0.736973319	-0.882637142	-0.515217324	-0.612843656	-0.436677046	-0.757691852	-0.462413206	-0.399948695	-0.607672499	-0.744524665	-0.281310157	-0.685591676	-0.669304292	-0.583368397	-0.572941671	-0.583368616	-0.612585115	-0.573968109	-0.533688281	-0.714808472	-0.504432164	-0.659590844	-0.221007529	-0.693808007	-0.371127351	-0.601946401	-0.505760601	-0.393319825	-0.615419377	-0.591666826	-0.525267138	-0.62996577	-0.592429047	-0.362161312	-0.965169035	-0.652538098	-0.645861638	-0.66578003	-0.395523696	3.106415864	-0.716667616	-0.567276611	-0.512166212	-0.704599931	-0.72406	-0.691628901	-0.57989424	-0.323883097	-0.805010293	-0.591398158	-0.585786759	-0.563215542	-0.241506553	-0.305845275	-0.644772952	-0.623205156	-0.639528494	-0.709501864	-0.535246765	-0.392115896	-0.488240598	-0.665254964	-0.44141078	-0.291272578	-0.679938592	-0.808681264	-0.614458729	-0.764951921	-0.662582518	-0.645599971	-0.601167311	-0.539495859	-0.596812311	-0.602748981	-0.731081046	-0.601679926	-0.820111081	-0.88508487	-1.091421446	-0.063013827	-0.405293566	-0.469192517	-0.731947593	-0.627017031	-0.472964782	-0.741389256	-0.339429194	-0.480281458	-0.521737825	-0.676169684	-0.93390585	-0.834005675	-0.343749874	-0.894774313	-0.528632538	-0.505004327	-0.548795273	-0.602216123	-0.812557875	-0.375970762	-0.837689332	-0.438917967	-0.511445734	-0.805251463	-0.662016384	-0.860657285	-0.506809772	-0.68907615	-0.418431506	-0.503679221	-1.009243452	-0.712236451	-0.413539768	-0.717285966	-0.698995816	-0.539759837	-0.638415733	-0.661715789	-0.642748659	-0.767452165	-0.546503373	-0.667015819	-0.279677685	-0.562985743	-0.568615805	-0.858402593	-0.846482158	-0.657361953
225	1.154015912	1.237304789	1.217821244	1.198290066	0.330910326	0.81157453	1.050254221	0.30332097	0.073080906	0.98862287	1.061301823	0.858195366	-0.289638694	0.586128274	0.097506937	0.648695581	-0.568528387	-1.350796482	-1.436090023	-0.008004078	0.099415621	0.390392605	0.23151287	0.973548764	1.054862332	-1.050844244	0.632824506	0.729896111	0.496026986	0.12753432	0.761647393	0.70215245	0.849350273	0.192239911	0.641478665	-0.540730953	-0.071471449	0.643386188	0.248122648	0.24864448	-0.118777785	0.077973176	0.574591929	1.021201457	0.824174894	0.133019686	-0.490327873	-0.594873468	1.058523828	0.553758042	0.206796738	2.207011923	0.585688036	0.81709681	-0.044910089	0.588248552	1.013470806	0.831049503	0.257474112	1.334335364	0.599095364	0.556167908	-0.832275609	1.654482757	1.019588365	-0.963196655	0.158034555	1.261267304	1.331209852	0.517078559	0.218886912	-1.450908737	0.335937326	0.86655636	1.281938603	1.014558422	1.459528431	0.341100287	0.281938753	0.690074363	0.666214977	0.663320075	0.659907113	1.281938603	0.767038188	-0.038857281	-0.650228153	0.969752726	0.309365383	0.367919736	0.611454308	0.705199617	0.49779921	0.057502163	0.104376928	1.48998997	0.814153411	-0.276674473	-0.295385589	1.274260932	-0.838168132	0.716571117	0.148445322	-0.111098134	0.205966889	0.089153056	-2.379941687	-0.045161772	0.161588279	0.481751527	0.501910242	0.652004664	0.065919602	0.33341673	0.669033317	0.289026395	-0.941245387	0.071434368	0.861509702	-0.88398379	0.47774034	0.793089608	0.706762182	0.785400414	0.270408469	0.97477992	0.337393729	0.935464855	1.629249446	0.550907759	0.185740921	1.548051734	0.415357868	1.029875907	0.206549645	0.055867142	0.523400723	0.934510392	0.578467803	-0.637451767	-0.837761867	0.101873149	0.498999405	-0.328118571	0.853678255	1.861148442	-0.640099585	-0.130864239	-0.139938508	0.359627797	-0.589921263	0.846183836	0.369486708	0.372139791	1.0208468	1.022256478	-0.65001729	0.178649252	0.665940666	0.241147287	0.982575788	0.841372851	1.32445459	0.930861169	0.38673369	0.443220261	1.393908755	0.701058709	0.367500566	0.761176482	0.422749486	0.382935942	0.784156836	1.40877427	0.812931538	0.952397892	0.77559791	1.000609146	1.381737988	0.410312809	0.581129452	0.665940665	1.012810352	0.75270756	0.497630476	0.627190116	1.116332406	1.07799361	1.334299526	-0.499796745	1.126409508	1.061859252	1.568462123	0.113305567	0.38729884	0.743541706	0.458915697	0.618265898	1.207939144	0.982575744	0.990431926	0.687639897	0.265744334	0.677825902	0.049562625	0.232704866	0.607737581	1.016162693	0.269576626	0.760597179	0.562249738	0.155443585	1.188882809	0.509306835	0.94720469	0.716143499	1.10361633	-0.51192418	0.379627831	0.654541163	0.146436215	0.140267868	1.074473649	0.307301691	0.485438421	0.536483533	-0.809152586	-5.071387196	0.734560932	0.990431985	-0.114118398	0.488701906	0.794921418	0.438020433	0.063287968	0.766291212	0.142352703	0.910556443	0.972623948	0.091195986	0.065238916	-0.556336407	0.267001884	0.512510403	0.456190059	0.391428615	0.329971239	0.169502891	0.804368428	-0.083794114	0.518352785	1.38879397	0.01645221	0.41621126	1.079441759	0.52950016	0.160095429	-0.440534397	0.264503628	0.173876718	0.710877112	0.337089856	0.671068413	-0.340043819	0.357996073	0.897953277	0.015804901	0.480275279	0.686895742	0.379627807	0.714883667	0.581926821	0.075554869	0.237283264	0.056092832	0.309826466	-0.242458816	0.314923384	0.214594074	0.530123021	0.506678904	-0.475312849	-0.752640863	-0.071753525	0.079860022	0.196051882	-0.210442661	0.43469733	0.570021603	0.113921402	-0.033345826	0.229529332	-0.098712941	0.701705112	-0.130097063	0.222362947	0.273569033	0.151364191	0.985144541	0.140955282	-0.077946334	-0.23791541	0.414953293	-0.029611007	0.284120253	0.488701887	-1.016469458	0.663294705	-0.294182951	-0.009834572	0.048976705	-1.049019355	-1.108701382	0.609833248	0.05217299	0.861690783
5825	0.348729277	0.599402848	0.474091231	0.725612346	0.239046474	-0.007116238	0.249715283	0.028077776	0.723834618	0.667654732	0.699637002	0.839365631	0.99589331	0.770700958	0.445786137	0.792898687	-0.033376404	-1.048237068	0.332687075	0.566063011	0.67764744	0.544864382	0.084881332	0.345721868	0.780481257	0.366452799	0.95728538	0.603579221	0.610823696	0.573428672	0.745894729	0.367045174	0.605563279	0.04922224	-0.016822841	-0.128870078	0.058898292	0.416597113	0.251534024	0.294236026	0.236941792	0.575510515	0.527593021	0.265649047	0.715129437	1.223096271	0.296202751	1.133556209	1.050809357	0.513167842	0.704676107	0.796435608	0.138649898	0.788350245	0.385277819	0.531489252	0.975990349	0.559320284	0.368291099	0.57941262	0.862791551	0.361225478	-0.472604181	1.097659916	0.596725938	1.252636963	-0.04628294	0.743649462	0.186913091	0.598173833	0.686808269	0.347811975	0.772537258	0.332201816	0.812637737	0.457520461	0.185647658	0.446540359	0.041944225	0.517528815	0.241724041	0.307028845	-0.100678908	0.508811305	0.782829871	-0.035373248	-0.360891929	0.940511424	0.406772623	0.691875425	0.062167947	1.248181591	-0.036096156	-0.18510102	0.677313928	0.387929799	0.559197996	0.647469699	0.547800693	0.243676841	-0.378439806	0.6308599	0.383708789	0.032265698	0.77577587	0.231432566	0.21676142	0.512576646	0.965552359	1.016948616	0.59751274	0.814545311	0.902756939	0.193541268	0.889575706	0.510946787	0.323088803	0.618442552	1.116071814	-0.050381019	0.122228168	0.1750802	1.140655826	0.628866599	0.436586964	0.805127195	0.013132829	0.173307963	1.020486099	0.383633781	0.311238784	0.771325018	0.371724383	0.63550695	-0.036819868	0.000606533	0.30429138	0.606493272	0.48517537	0.146572673	0.434112371	0.418825485	0.715215636	0.807264462	0.300464503	1.836656498	0.236472289	0.534574227	0.998617284	0.427794521	0.362291134	0.058104448	0.613873786	0.664083701	0.639399486	0.582196366	0.327604203	0.450400851	0.284574428	0.270028146	0.785876562	0.312442673	0.459026556	0.31812282	0.523438975	0.70309234	0.570311046	0.314101062	0.316089916	0.491391304	0.508702229	0.50463234	0.307010294	0.604219357	0.488186823	0.433547273	0.458141261	0.784999091	0.356895401	0.63068375	0.356895384	0.583041906	0.530870853	0.422870999	0.620973306	0.63853877	0.546772989	0.612084728	0.539253801	0.351879597	0.472374298	0.617446217	0.721582009	0.367404091	0.290760844	0.198634122	0.509592009	0.508998341	0.367950223	0.435239153	0.528296284	0.318122843	-0.20644133	0.505950188	0.118179083	0.459609373	0.169924725	0.488186845	0.279183776	0.353289422	0.622056539	0.574447681	0.445710381	0.655845048	0.28986473	0.737984991	0.791937073	0.142607693	0.507463129	0.441384099	0.545596667	0.360404723	0.635860221	0.057427859	0.460463825	0.386218257	0.386991845	-3.867207485	0.907371932	0.882415895	0.716337294	0.677975039	0.5059502	0.775941249	0.406059303	0.646420589	0.532273912	0.611209078	0.558236004	0.45178244	0.516550217	0.301158639	0.398571541	0.586422725	0.751823765	0.695111188	0.553636179	0.420130108	0.530580256	0.370429384	0.661190358	0.881454744	0.526319059	0.585858808	0.45208765	0.476148509	0.531721485	0.402498572	0.209223826	0.558526413	0.718726729	0.433258074	0.85281377	0.752392871	0.504765933	0.450400845	0.140654755	1.09497824	0.386498078	0.641916057	0.571147486	0.819210008	0.419609644	0.735783501	0.610339698	0.570557104	0.472645721	0.470887272	0.536126845	0.572207055	0.60810364	0.104748665	0.32846343	0.520059927	0.75324515	0.55765899	0.430913072	0.406059303	0.586737594	0.369591925	0.927122322	0.474090313	0.566417333	0.812270265	0.302004731	0.353861443	0.398278461	0.377199036	0.349714698	0.676159658	0.395715848	0.346044202	0.570557116	0.428584628	0.770122377	0.722138004	0.492446157	0.339249875	0.738296097	0.17359335	0.271162879	0.381139785	0.754499379	0.270311753	0.504498784	0.532004631
5826	-0.16534819	-0.250680475	-0.065523943	-0.18248708	-0.085130214	-0.106731086	-0.109307582	0.005797385	0.256995093	-0.295858407	-0.231632244	-0.292538814	0.099622821	0.524476778	0.131331927	0.283840616	0.238869787	0.559859281	0.064962976	0.142871675	0.100602019	0.114454062	-0.230769623	-0.129422302	-0.140287751	0.575504794	0.008479561	0.223375196	-0.094585886	0.136154526	0.109803328	-0.253021975	-0.331852411	0.356877242	0.156464301	0.167436282	-0.102320321	-0.003159986	-0.008329776	0.354674482	0.278691485	-0.105201365	0.50210682	0.081467059	0.001971434	0.149871219	0.159316547	-0.278132734	-0.06689236	0.019553436	-0.088073194	-0.202706543	-0.255793369	-0.431215844	-0.342512382	-0.208823183	0.204955377	-0.356641742	0.161190124	-0.216543042	0.277031431	0.100025878	-0.053924339	0.482066274	-0.20405153	0.065005234	-0.152585777	0.246903279	0.181412719	-0.120151663	-0.321698681	0.046332829	0.040735259	-0.371194309	0.04333221	0.136907776	0.083223544	0.008150396	0.058024063	-0.007577749	-0.055469248	0.278646911	0.087579711	0.53418317	0.057507843	0.195548839	0.046869544	0.13905099	0.015940446	0.171305397	-0.124523323	0.4652031	0.427347457	0.284394338	-0.033330342	0.089599786	-0.072659743	-0.192025848	0.319073461	0.091730236	-0.011687419	-0.060268082	0.035032404	-0.444642707	0.234307069	-0.018587686	-0.327869506	-0.327113544	0.494163082	0.080681224	-0.016932917	-0.136356959	0.117347711	0.059824064	0.085085428	-0.183871799	0.041175945	0.46436288	0.078176026	-0.043836404	0.06548542	-0.079521112	-0.084202943	0.175840867	0.393901928	0.045555202	-0.275970537	-0.229522839	0.003994609	0.281407021	0.272642398	-0.075174646	-0.427680898	-0.272839983	0.07964823	-0.100300321	0.129741891	0.217197709	-0.055757973	-0.176508664	-0.122304515	0.248835117	0.096014754	0.257907002	-0.16832602	0.078473981	-0.274172018	0.585675022	0.145985746	0.156244851	0.1726847	0.325511633	0.04023609	0.029541229	-0.095199422	0.167052194	-0.305101238	-0.331503041	-0.171417675	-0.03252481	-0.260887109	0.133567313	0.225861427	-0.208543713	-0.078285475	0.285724038	0.157622956	0.009421207	0.092603825	-0.167509091	-0.517883465	-0.119740406	-0.132060551	-0.167272865	-0.505236582	-0.29908315	0.094958445	0.313481471	-0.096618924	-0.249431833	-0.142015428	-0.114243081	0.211351348	0.119438166	0.088782778	-0.051069993	-0.364930523	-0.254873497	-0.155814536	0.138928933	0.220879662	0.261210267	-0.142485914	-0.26898047	0.051069211	0.23810773	-0.057007108	-0.094721391	0.127098832	0.30812889	0.262615549	-0.045794843	-0.236472525	0.208759368	-0.266034885	0.142982768	-0.131817663	0.081000602	-0.335571728	-0.141541385	-0.464162974	0.075027718	0.215465315	-0.053698838	0.133567349	-0.140817649	0.1232342	0.048256592	-0.126138986	0.058955493	0.155486855	-0.077217332	-0.123478182	-0.069090251	-0.170990031	0.076628284	0.134023178	-1.030728244	-0.200115268	-0.00087524	0.077079182	0.137315018	0.148233044	0.111165024	0.316004361	-0.042771515	0.345845624	0.036803075	0.292429964	-0.025816218	0.17799465	-0.076463344	0.124498338	0.010952773	-0.109797575	-0.17932921	0.111165022	-0.266557571	-0.087548816	-0.057786595	0.237640312	0.649710367	0.090935245	-0.189954177	0.138928902	0.013727959	0.24370971	0.146829446	0.101061487	0.296519739	-0.069585275	-0.011852404	0.502947107	-0.331012813	-0.161457136	0.038851808	0.010952776	-0.604275833	0.218310074	0.168170281	0.147773975	0.181737436	0.194099168	0.132783373	0.219046316	0.230273648	0.275665958	0.108848281	-0.194293186	-0.017450914	0.366262645	0.407126143	0.042152748	0.055395135	0.228877073	0.012598139	0.099911023	0.091608193	0.177263568	0.319188766	0.484832089	0.165605698	0.090935196	-0.258386611	0.204240041	0.134737815	-0.150369633	0.498398603	0.053719539	-0.093740555	-0.069467414	-0.351404457	-0.006269658	-0.102261288	0.209939523	0.223524677	0.36992736	0.257378922	0.326317234	0.299129727	-0.004195568	0.628615904	0.42770691	0.016550052	0.231209553	0.270416543
6059	0.458629173	0.59494526	0.437551053	0.607434249	0.416071569	0.551186597	0.552876637	0.451787535	-0.038433198	0.6943905	0.463116049	0.610850098	0.820925941	0.412657034	0.552062001	0.080424498	0.050878873	-0.512039442	0.730793604	0.069278677	0.479109187	0.691135957	0.29527652	0.402309414	0.566037002	0.317059837	0.576137616	-0.531406002	0.501711014	0.550387977	0.510444978	0.356087358	0.845878732	0.644897226	-0.115314931	0.374946345	0.04857172	-0.125565882	0.203555585	0.413631517	0.193663736	0.672430807	0.201705111	0.44831489	0.328988234	0.39481076	0.575982937	0.556457439	1.069822659	0.675101253	0.097721072	0.467998525	0.848217575	0.308871941	0.316807751	0.331241761	0.358355357	0.460520688	0.184090825	0.393444862	0.148501846	0.012545419	-0.000931118	-0.177059748	0.648669802	0.877210809	0.392959105	0.391850829	0.243311976	0.369114065	0.388259445	0.579560879	0.838893466	0.55415352	0.450383255	0.50315681	0.393104864	0.963283638	0.00298854	0.350503854	0.254339672	0.459943758	0.621521643	0.352818561	0.191761464	-0.021960089	0.237669906	0.593012334	0.413965147	0.644641476	0.38317892	0.247661421	-0.121536097	0.022337581	0.828495133	-0.049708239	0.687615118	0.796220473	-0.21198597	0.962677083	0.110097836	0.710728652	0.042785647	-0.069574713	0.454161481	0.415437322	0.676140772	0.841977824	-0.122887876	0.622707437	0.40837785	0.541089196	0.398175715	0.600935558	0.821802402	0.350834842	0.543505793	0.437542051	0.221627961	0.144269291	0.338992947	0.252623953	0.631408191	0.476345462	0.565622506	0.987541114	0.497718174	0.303468132	0.891913855	0.586651123	0.609239264	0.746517449	0.772372646	0.507187633	0.78567603	0.254605639	0.520280262	0.63843796	0.229057252	0.145963664	0.400090492	0.197716127	0.782479523	-0.023490771	0.014879288	0.360785618	-0.161449823	-0.023886614	0.919560565	0.289654311	0.056236075	0.189476566	0.481262809	0.789297207	0.260537754	0.496867605	0.044026475	0.464123343	0.06958047	0.436785853	0.664998214	0.455237285	0.346850765	0.404489275	0.509555556	0.380818807	0.928774318	0.208351405	0.479855374	0.182177265	0.603042808	0.46690545	0.435306026	-0.417740282	1.055946503	0.384528153	0.728791477	0.345109537	0.519858552	0.740546056	0.441789163	0.389939371	0.070417567	0.480972903	0.396278743	0.65920761	0.602424411	0.76250003	0.167462761	0.203563262	0.280734235	0.019912999	0.159877271	0.71624619	0.410628072	-0.078081732	0.556963556	0.408380728	0.658586005	0.273300795	0.478124407	0.206855992	0.414436562	-0.086175496	0.311175672	0.238903082	0.427540243	0.460896001	0.790996687	0.390812592	-0.087057979	0.645139783	0.546703213	0.562146568	0.247480716	0.357287266	0.64513978	0.679155654	0.436220431	0.551168799	0.620749912	0.723678699	0.795821815	0.57551255	0.092211625	0.173745689	0.494794291	0.805629631	0.568167596	0.604223016	0.711164313	0.598904499	0.44640748	0.380544718	0.081687807	0.988745224	-0.153589822	0.9316495	0.80004301	0.406175751	0.573158856	0.220927289	0.346560749	0.613874329	0.840254305	0.560429445	0.359118511	0.428171557	0.321551199	0.804747178	0.169193997	-0.999842343	0.14591654	0.314138297	0.525263433	0.71267049	0.579395047	0.335255113	0.517501527	0.267877171	0.248337554	0.685749493	0.264448315	0.472194677	0.548482398	0.54278851	0.358826751	-1.397084258	0.508952288	0.317742509	0.598583865	0.129872793	0.471356123	0.505693826	0.304716189	0.192950646	0.029986745	0.780934785	0.366142952	0.585719756	0.539595883	0.06749088	0.079613574	0.565432894	0.448129551	0.359118528	-0.259130064	0.504726033	0.342442456	0.498749278	0.235312992	0.458815139	0.228804875	0.726801731	-0.022724948	0.335851288	0.240935311	0.652357155	0.431291957	0.54905256	0.452830641	0.624080755	0.769761811	0.534507547	-0.032980651	0.125768609	0.255634198	0.424243439	0.115059334	0.621098336	0.427222917	0.192950675	0.459708545	0.472194652	0.168925413	0.209804245
23	0.76825181	0.811943466	0.607125959	0.881594972	0.908754541	0.676540605	1.04644845	0.948437442	-0.059153646	0.939554481	0.949674215	1.085082539	1.141793163	0.216492383	0.774671215	0.414077023	0.678176882	0.444151106	0.797666852	0.519803206	0.434232564	0.862893551	0.785320283	0.941830119	0.836056869	0.026040838	0.42773129	0.178890539	1.009020706	0.074940451	0.609063619	0.920831137	0.676452603	0.374101911	1.05113111	0.89398937	0.512119551	0.945236761	0.707615866	0.552576418	0.732766903	0.739180834	0.840409077	0.701199283	0.50775307	0.542736054	0.804797924	0.798949552	0.661741969	0.678683832	0.354923699	0.086177411	0.959020123	0.413209545	0.892201175	0.665458965	0.48335947	0.711435024	0.672382504	1.025621837	0.793281624	0.5886595	1.005652301	0.057967827	0.591421796	0.774193361	0.868474046	0.814100239	0.500747242	0.860289291	0.683616592	0.780036566	0.794091781	0.709257815	0.625875832	1.09894398	1.284832853	0.641497526	1.14187815	0.468766732	0.779586288	0.90823257	1.070831141	1.298564156	0.999712461	0.907948436	0.876639956	0.761709822	1.117574074	0.820044016	0.660689418	-0.208807714	1.080066568	0.855526717	0.989021011	0.267081868	0.500962025	0.345705729	-0.323858047	0.258467275	1.265957004	1.039167036	0.690822923	0.816558522	-0.033166319	0.647801092	0.550577188	0.466022793	0.004014795	0.471426274	0.754784049	0.095209889	0.374175291	0.805855745	0.714447011	1.013696964	1.064816937	0.64261438	0.05467984	0.589623033	0.693288603	0.639255128	0.669628972	-0.031673553	0.654744373	0.097399553	0.833169404	0.98584108	0.710657539	0.665996653	0.716164165	0.412169051	1.307436597	0.875231008	1.090218239	0.859233145	0.520386838	0.863742937	1.118700146	1.129774284	0.383819202	0.954860047	0.562938124	0.667326638	0.513024443	0.399189859	0.170807453	0.660007267	0.304454756	0.631959364	0.212038878	-0.036228553	0.700831899	0.537156377	0.754665012	1.026578285	0.689780299	1.359308421	1.035046546	0.560166398	0.505038074	0.902932836	0.930724807	0.637281938	0.894316208	0.928177565	0.436710402	0.444596224	0.443962155	0.707543778	0.863677402	0.623142519	0.643387978	1.540971317	0.173704491	0.534396477	0.721425344	0.545528007	0.516923283	0.229192792	0.689164497	0.585499703	0.913580941	0.75531158	0.909250716	0.709599714	0.413691846	0.541293183	0.452409035	0.935538449	0.537156358	0.512757049	0.322794954	0.588837682	0.795097356	0.718678389	0.529793957	0.662594585	0.264366783	0.676328759	0.50128145	0.791741855	0.198230843	0.328953552	0.067730051	0.834032666	0.36565116	0.215573982	0.520172578	0.540009677	0.571225885	0.380571505	0.667498616	0.675551102	0.355783096	0.711668592	0.457075704	0.555011571	0.202020301	0.588837712	0.779194477	0.397487298	0.600805627	0.856971494	0.496741698	0.347875898	0.780599582	3.188163856	0.469841806	0.893661421	0.556985357	0.514124941	0.587396172	0.674850985	0.950766256	0.750553659	1.017748129	0.861876643	0.630021902	0.874944511	1.020551082	0.682667022	1.048469649	0.512112775	0.661939192	0.222701375	0.733676898	0.477239762	0.974639856	0.715830047	0.362278264	1.205858001	0.682667105	0.472628977	0.558920907	0.503691346	0.232121039	0.896533218	0.487492604	1.046364848	0.364248593	1.01439508	0.970689878	0.492156756	0.55633872	0.456363327	0.739095538	0.603556109	0.750553677	0.541980776	0.728428848	0.686597203	0.797202355	0.473197865	0.683289578	0.618486151	0.941759424	0.774987599	0.208240066	0.739755834	0.3759958	0.688490936	0.804665061	0.349224136	0.58347318	0.306654127	0.882624052	0.675551116	0.92422373	0.578571726	0.363659001	0.76016025	0.546207238	0.741238784	0.765508418	0.84233871	1.028694726	0.730345846	0.521620287	0.595213255	0.65385107	0.540009723	0.210880139	0.499394229	0.656497618	1.032848601	1.371901966	1.067459625	1.278012151	0.973277675	0.223324449	0.52162029	1.128550828	0.541293153	0.761633922	0.74467869
10061	0.728572141	0.497047222	0.531458494	0.458848469	0.738174946	0.276136566	0.543106094	0.455700267	0.016523349	0.65007448	0.33081367	0.568865719	0.389524112	0.24867746	0.623135296	0.19280963	0.821425099	0.394538554	0.45966185	0.061695919	0.363363399	0.799685761	0.268792383	0.7682456	0.600373512	0.21114564	0.311426672	0.108556341	1.165222754	0.129524683	0.491983228	0.181701083	0.034822042	0.931544254	0.267713192	0.895332102	0.386898612	0.234639496	0.641602775	0.670827992	0.615837533	0.387057879	0.46625567	0.395207164	0.629761721	0.101658729	0.694374667	0.26594473	0.567205419	0.516904413	0.249915472	0.364824363	0.497793586	0.446594425	0.024303517	0.815144974	0.946764757	0.251089035	0.46213372	0.529144493	0.404891551	0.496718481	0.488777711	0.089086003	0.093336404	0.559277266	0.629292533	0.348737273	0.53823051	0.101002446	0.50532408	0.85364751	-0.086527335	0.301469441	0.794141143	0.70629158	0.211099839	0.369940947	-0.167127675	0.221460074	0.36529777	0.489794732	0.38169587	0.016420483	0.427913727	0.410725565	0.582015738	0.634808352	0.816914901	0.891876112	0.371302697	0.212263002	0.374292669	-0.054107015	0.326315614	0.109008132	0.668922397	0.401890107	0.233274729	0.118061139	0.450079979	0.758259754	0.360553199	0.69452706	0.600400363	0.740237616	0.966644694	0.988070593	0.182056513	0.680106211	0.586385487	0.402771888	0.76145713	0.442077479	0.656575939	0.902368804	0.389356417	0.267018191	0.492923983	0.319372964	0.551390155	0.701828813	0.797596709	0.451029578	0.198461519	0.2575079	0.829036941	0.425705996	0.687466441	0.617449545	0.519859328	0.295932966	0.770417911	0.654977216	0.767066147	0.445049866	0.395924338	0.289747732	0.542754039	0.376579122	0.754614303	0.146639885	0.693004927	0.01239382	0.622203894	0.174730537	0.513346951	-0.205819257	0.289258564	0.517583824	0.446596059	0.28345804	0.458473544	0.229328853	0.688393024	0.282112494	0.479962294	0.335637507	0.002511463	0.130939698	0.385413085	0.148301569	0.114600346	0.235148652	0.76183411	0.589907877	1.151528387	0.246518232	0.621672372	0.584300329	0.029209382	0.621183752	0.377702006	0.249676693	0.382166135	0.429950788	0.670819127	-0.04538886	0.496037681	0.272008776	0.231143973	0.711593112	0.614200483	0.747108479	0.242453012	0.394491793	0.728360699	0.658257753	0.384960697	0.56929848	0.301302102	0.653607656	0.176987435	0.345927284	0.853467126	0.651770815	0.38541304	0.464097187	0.228895701	0.154794951	0.558217386	0.369246631	0.098153097	0.374090392	0.28113625	0.599328152	0.08144089	0.079456475	0.314557527	0.61229542	0.91376111	0.157405897	0.51375324	0.688854684	0.235638311	-0.028519956	0.498876095	0.28441891	0.615617631	0.547572038	0.336057803	0.511982754	0.637278693	0.635905	0.559651139	0.609773153	0.657764819	1.71240721	0.596044339	0.508345981	0.273696718	0.273266032	0.503857251	0.3768243	0.479501316	0.543801547	0.676230998	0.427634552	0.123054999	0.693934665	0.294714668	0.762781282	0.134020381	0.43718619	0.506062322	0.497993029	0.525633604	0.57359816	0.224322641	0.567437637	0.601125433	0.600693279	0.595180047	0.497009205	0.184061394	0.336518505	0.330996332	0.378186414	0.142594301	0.842024125	0.131365752	0.524280993	0.441299222	0.753757339	0.477617684	0.587976143	0.450663364	0.652648065	0.594084156	0.318608866	0.067146718	0.415241047	0.429950776	0.731275792	0.442297879	0.763778234	0.054824649	-0.019650671	0.10656921	0.27688914	0.358671958	0.433612726	0.613719072	0.582468626	0.535362248	0.371817567	0.731275762	0.487459042	0.627645036	0.257572055	0.668550016	0.173090636	0.19216347	0.18221765	0.906508103	-0.117897071	0.562382964	0.303092411	0.186806251	0.788071485	0.656347735	0.643928046	0.432749652	0.6230187	1.218872783	0.690705033	0.859849309	0.466806892	0.245118295	0.493024277	0.447521515	0.83494755	0.370130115	0.336057774	0.387208071	0.849974027
55324	0.82532362	0.5143733	0.49424236	0.52644598	0.65859164	0.38445331	0.66437742	0.68431713	0.07505029	0.73421615	0.64889821	0.90708909	0.5729239	0.34736485	0.48205499	0.32770238	0.88590307	0.51360072	0.42961196	-0.18799232	0.47334143	0.43298441	0.51297589	0.63015291	0.4652038	0.11965307	0.27712966	-0.77687892	0.87943589	0.07231865	0.59566977	0.81523366	0.63566641	0.45262054	0.55711181	1.0321553	0.65239891	0.28839487	0.61534648	0.52296892	0.73395534	0.51514697	0.21948713	0.5488484	-0.15824558	0.05185528	0.30596849	0.60949251	0.37761455	0.70438138	0.41618567	-0.28605644	-0.17406475	0.90695781	0.34799065	0.22670919	0.69375284	-0.19789998	0.6163886	0.78717842	0.39980942	0.48741054	0.10293066	0.55399263	-0.06294498	1.05708534	-0.07337357	0.7793116	0.35221143	-0.04953479	0.45445878	0.48129662	0.21740954	-0.09257835	0.67968383	0.12314414	0.63681321	-0.05787849	0.71772433	0.17376763	0.15041312	0.93623557	0.44748398	0.62003399	0.14742437	0.64196425	0.64120766	0.3744654	0.41518967	0.7379746	0.15238722	0.5277077	0.83799078	0.57815455	0.28222596	0.52804121	0.66278984	0.40773888	-0.20906705	0.4651646	0.68392359	0.11920856	0.32710792	0.33567567	0.57226677	0.48856922	0.01992591	0.01155861	0.7925285	0.96169505	0.17856978	-0.05457973	0.73690425	0.86513592	0.14828375	0.91531895	0.6297887	1.22389082	0.31886174	0.99089314	0.55624545	0.78919067	0.79906058	0.61019272	0.84308876	0.43174158	0.85696164	0.69057407	0.5056876	0.82289567	0.52058148	0.38572237	0.56092541	0.55781182	0.82830938	0.50289345	0.08794693	0.32079948	0.32545677	0.62313193	1.05943127	0.20029065	0.19437586	0.03003498	0.58591271	0.21412702	0.40884371	-0.24699759	0.13764136	0.40609614	0.28558971	1.0764027	0.71347618	0.4605547	1.04050483	0.68400506	0.79370616	0.70652843	0.53272224	0.87162242	0.99382639	0.48324334	0.5515936	0.42412651	0.66445563	0.46944869	0.79434495	0.29987274	0.64942168	0.68090925	0.3441488	0.41386079	0.23969179	0.229698	-0.25472003	0.73955846	0.78875361	0.49691664	0.70778272	0.1070353	0.5618627	0.58471326	0.44712548	0.3629	0.74370479	0.71688499	0.88777654	0.45742067	0.14162483	0.65806323	0.0436764	0.63772647	0.57446411	0.45136353	0.85349592	0.25540646	0.67759874	0.76820122	0.15050741	0.44897865	0.69004018	0.21187558	0.46281231	0.56849161	0.25184692	0.67020807	0.20046004	0.57617045	0.76500179	0.55550736	-0.6018867	0.91656473	0.79184954	0.75937301	0.22437188	0.12326244	0.28402807	0.87297303	0.98071865	0.39223599	0.66057538	0.39047818	0.37097455	0.50481791	0.74070558	0.45926441	0.24264045	-0.54665425	0.63232038	0.2873952	0.30536897	0.17267458	0.57267267	0.57806854	0.50362533	0.31196169	0.18803419	0.35135405	0.04656175	0.16614265	0.72573096	0.66689988	0.19332723	0.7643895	0.26784434	0.92503273	-0.46290252	0.66956448	0.51743374	0.44149691	0.44149694	-0.08503746	0.486854	0.67255958	0.09278055	0.60142546	0.69653612	0.77725198	0.51743378	0.81331783	0.74559249	0.55682338	0.66057537	1.06391372	0.86122198	0.40428513	0.19647375	-0.84574514	0.31424479	0.4712833	0.39103915	0.43073986	0.4855597	-0.03758458	0.77920359	0.26365128	0.31196169	0.29987273	0.15860187	0.55040743	0.33836245	0.79184953	0.25598714	0.05003132	0.12568264	0.36738463	0.63842742	0.64594762	1.02424689	0.34778159	-0.03413985	0.88581356	0.09646002	0.33774233	-0.22154857	0.73573683	0.06097988	0.55877977	0.21133618	0.42783534	0.76241536	0.3417577	0.52837121	1.01769299	0.59553335	0.53088931	0.10225219	0.44149691	0.62101452	0.32359124	0.02807448	0.15740603	0.5470966	0.38987182	0.69267636	-0.11340399
9619	-0.476475863	-0.348635751	-0.208082452	-0.592179283	-0.565923424	-0.903700839	-0.759773734	-0.755923856	0.024415506	-0.228595648	0.061617237	-0.093154874	0.412168405	0.123997714	-0.014493428	-0.1110949	-0.131677654	-0.019333557	-0.883177685	-0.011325056	-0.399158262	-0.851190728	-0.778512814	-0.803863464	-0.354222107	0.178252938	-0.73389899	-0.359059965	-0.229063026	-0.125512578	-0.359149977	-0.394031042	-0.798984619	-0.37866737	-0.619891953	-0.613307882	-0.400155659	-0.280910428	-0.435658797	-0.876565511	-0.759017936	-0.350377354	-0.202164752	-0.535744091	0.35847945	-0.160801501	-0.401628884	0.13751681	0.255313831	0.153896338	-0.273399975	-0.53296186	-0.483391485	-0.869530611	-0.449143677	-0.641726332	-0.219916605	-0.185395494	-0.564980275	-0.829560379	-0.449863494	-0.552710749	-0.44336478	0.312116205	-0.548497327	-0.7489256	-0.304077435	-0.443579601	-0.377789855	-0.146258704	-0.199719173	-0.239574731	-0.630485429	-0.284655649	-0.735051564	-0.528661174	-0.232547381	-0.231572036	-0.267803991	0.041791829	-0.304588644	0.038471171	-0.528227815	-0.286738017	-0.259391512	-0.288383603	-0.091119761	-0.172752031	-0.552160731	-0.443028774	-0.511616732	-0.290285734	-0.71605766	0.255019841	-0.522415782	-0.238819278	-0.613824036	-0.034921146	-0.061523617	-0.05505782	-0.111765053	-0.784949015	-0.117863931	-0.644072862	-0.045759619	-0.336877804	-0.414978785	-0.119556476	0.128829238	-0.940043035	-0.580922482	-0.118018159	-0.905811033	0.361673899	-0.971178325	0.000428972	-0.028803698	-0.282563363	-0.310902872	-0.448082704	-0.085405656	-0.113608792	-0.697240733	0.250223163	-0.550902488	0.113313022	-0.736270767	-0.859262417	-0.256132432	-0.201302084	-0.557822851	-1.033669798	-0.702360401	-0.676566081	-0.553895539	-0.100849366	0.023833681	-0.390618507	-0.820069114	-0.60505995	-0.443458541	0.111429246	-0.12663285	-0.00508283	-0.241114711	-0.238858228	0.061187416	0.152997551	0.161873034	-0.199798561	0.147559221	-0.578007755	-0.699565415	0.122718599	0.116481899	-0.566085833	-0.853087325	-0.895820572	-0.233701972	0.153329011	-0.406922259	-0.051310657	-0.868942105	-0.530589574	-0.40304399	-0.662747204	-0.730770254	-0.40802047	-0.709685798	-1.049780615	-0.683060883	-0.27745656	-0.616238188	-0.661163073	-0.836582878	-0.488834168	-0.008878576	-0.370318631	-0.312357958	-0.214215536	-0.23965886	-0.271472189	-0.33784857	-0.581174191	0.203398164	-0.343286926	-0.110735117	-0.393338687	-0.75560193	-0.748768123	-0.315469532	-0.168078254	-0.609718298	-0.083777872	-0.415837593	-0.45308799	-0.575632021	-0.253143616	-0.315109329	-0.015426869	-0.443020614	-0.250630747	-0.420662385	-0.577053168	-0.301334523	-0.553685401	-0.255902199	-0.376785663	-0.324990834	-0.473346896	-0.659581928	-0.328381336	-0.450241851	-0.558411168	-0.303597528	-0.292436094	-0.038070049	-0.232966863	0.168172318	-0.786833281	-0.894241899	-0.421465418	-0.294488616	-0.108714106	-0.165381235	-0.41463034	-0.413496203	1.395937974	0.203079587	0.000851659	0.16884862	0.136363522	-0.254239131	0.11587707	-0.770761388	0.220732155	-0.447313124	0.156636087	-0.495926604	-0.330493848	-0.601130053	-0.469277034	-0.350879372	-0.158727736	-0.149870361	-0.020499881	-0.395600878	-0.462184879	-0.336719008	-0.62388021	-0.407647737	-1.102789021	-0.095151686	-0.429735756	-0.298864426	-0.219231714	-0.326083756	-0.083083401	-0.226566761	-0.836944059	-0.897916025	-0.161617708	-0.528052375	0.234804485	0.218196684	0.224627325	-0.93662882	-0.953693128	-0.561337926	0.310105273	0.152295278	-0.192514017	-0.088769417	-0.217447033	-0.167698915	-0.29632968	0.020974204	-0.408667171	-0.399117332	-0.18260709	-0.134248243	-0.831585255	-0.337490852	-0.538244376	-0.149870388	-0.345453105	-0.2185107	-0.894241989	-0.494127111	-0.323110804	-0.375714044	-0.131053935	0.06147446	-0.056376724	-0.334490902	-0.957854788	-0.703997318	-0.400630256	0.012177748	0.049762089	-0.38483547	-0.112538716	0.003454679	-0.315835666	0.100104964	-0.091648767	-0.368134509	-0.70930018	-1.119392396	-0.369599655	-0.681985934	-0.378996671	-0.398056579	-0.510812241	-0.310887909	0.108680483
9429	-0.160448571	-1.401012846	1.66133802	0.721938509	0.778984689	0.834803436	0.769424084	1.174035164	0.791266758	0.054614214	-0.172358094	0.438100301	0.824728264	1.357825937	-0.393381674	1.424057137	0.08330462	0.972328777	0.820859492	1.603434504	0.350914242	0.731584302	1.013997673	0.936824255	0.414320098	0.6597791	0.390131847	1.4954094	0.438679626	0.162020827	-0.685245079	-0.138479662	0.577452789	0.820703221	0.613348163	1.143245185	0.885352362	0.936817814	0.323987442	0.782312511	0.959958816	-0.009845917	0.989838274	1.053768853	0.833721756	0.125334749	0.913333053	-0.153415863	0.895964913	0.631014064	-0.533826678	0.657202995	1.145933225	0.6287051	0.71867054	1.112898106	-0.556801795	0.420405102	0.871920234	0.048427408	0.97754825	1.185921671	-1.955535352	1.316736363	0.969494139	1.385111879	1.168338495	0.539187994	1.352235699	0.486859413	1.229141391	1.054302727	1.225368761	0.810485086	0.201180632	-0.412102949	0.570798031	0.841004158	0.955728507	-1.293154679	1.265524524	0.005778615	1.409601548	0.362271637	1.024744046	0.417251908	0.663640862	-0.280748556	0.489476866	0.162220655	1.258826115	0.573784173	0.653634766	0.721152154	1.317891869	-0.354136379	0.639658057	0.834118871	0.797444504	1.308060399	0.601230737	0.151024066	0.946821045	0.887064152	0.280761158	0.47848159	1.09755578	1.101136464	1.16403499	-0.292411938	0.85307574	-0.701840907	-0.41402126	1.154474213	1.07831303	0.950118512	0.517233768	-0.433774457	0.613529617	1.068330674	0.925953553	-0.055002366	-0.753741139	0.322038341	0.538964056	1.378421517	1.050633386	0.693072069	1.221969557	-0.010557856	0.54240089	0.891227945	0.792274883	0.488810448	0.644413801	-1.135279732	1.297887115	1.152943336	0.709762596	0.578601602	-0.630496478	1.523401141	0.92771434	0.318011774	0.181281409	2.290367127	0.31969329	0.91940285	-0.258702874	0.330388278	0.916362118	-0.472715074	1.023642903	1.072522721	0.802059744	0.722751545	0.906875417	1.113961207	0.835500777	1.029760638	0.999534816	0.969226083	0.116386745	0.56580965	0.311418861	1.420281255	0.983768247	0.808984991	-0.062209516	0.662911624	0.572215144	0.373719333	0.563663448	1.68631699	-0.018792905	0.702676694	0.471797848	-2.569379001	0.843148721	-0.118484654	0.496169843	-0.374699946	0.792327757	0.346153218	0.979670591	0.914743574	0.819934317	0.842323148	0.919148414	1.078621993	1.147949334	0.551164722	0.901057015	1.098649683	0.806289954	0.646323666	0.787247821	1.097157759	0.954312618	0.45043767	0.386777309	0.931934175	0.654327247	0.918337651	0.865718769	0.356810701	0.860806142	0.220715348	0.272419788	0.674189892	1.675822643	-0.047511244	0.768493684	0.957092492	-1.327805167	0.957494929	0.054410744	0.390414547	-0.264796906	0.522016342	-0.19912422	0.717441847	0.760847296	0.260100538	0.70727924	0.787717183	0.227015048	1.207719525	0.591303063	0.389543203	-0.812279063	0.654327233	0.803472655	0.698172281	0.522544102	1.004074048	1.410349323	-0.35434223	0.487456685	0.799807122	0.207243312	1.061653879	0.014432614	0.78414591	0.643664242	0.829109506	0.98376821	0.114275561	0.700897838	0.813031918	1.754242583	3.52699941	-0.073543206	1.032998341	0.732523025	0.558238371	0.432050585	0.837722172	0.613193831	1.727850229	1.196658325	0.564099974	1.169549318	-0.281439767	0.135078589	1.387167469	-0.402601816	1.374102085	0.332447223	0.424026219	-0.987285027	1.037697548	0.874285466	0.736487587	0.312382193	0.824552778	1.545497207	-0.150313484	0.232374956	0.823572996	0.393907382	0.89798677	0.193216464	0.170971169	0.813031935	0.484802764	0.85845878	0.801569907	0.890148808	0.511829183	1.392677573	-1.010716828	0.039350406	1.183093614	0.779612972	0.016945766	0.653960238	0.630779939	0.891096398	1.320800866	1.135130374	0.657999018	0.826449962	-0.714716659	-0.177658717	0.567941486	0.059718105	1.142287139	-1.223765195	0.283140869	0.609660388	0.045720674	-1.558312527	1.004993429	0.250973623	0.442192312
11057	0.94226944	0.83299058	1.08850861	0.95979994	0.91013663	0.70026565	0.96889756	0.88067695	0.4721049	1.09517178	0.96561237	1.18254719	0.28348448	0.70877214	0.67027314	0.6623391	0.08084349	0.81634731	0.90084818	0.67035741	1.30225176	0.85400547	0.79134872	0.83042452	1.02250801	0.18822848	1.18697847	0.73124211	0.92648394	0.76018716	0.60400798	0.87298051	0.61724309	1.38369294	1.15497815	0.92215682	0.67204872	0.95741426	0.83889013	0.96404219	0.50309838	0.67913199	0.78728027	0.61222978	0.95597484	0.61401602	0.90433734	0.24421755	0.87820609	0.62180739	0.51421708	1.22542123	0.67062885	1.0712769	1.03711958	0.49365373	1.35355679	0.86238761	0.73157899	0.86662266	0.89100687	0.97788176	1.09237858	0.64880822	0.38083725	1.13795925	0.63501035	1.23945129	0.73907642	0.9378434	0.80384819	0.93334938	0.60469592	0.81534855	0.99145237	0.97721505	0.88465377	0.83448003	1.1104025	0.80507131	0.92692588	0.70913202	0.68573377	1.02487423	0.63791974	1.08426506	0.49636497	0.76535191	0.76846115	0.39367335	0.67928093	0.9447944	1.23412799	0.68950036	0.48375757	1.07436629	1.00672396	0.87134135	1.01261317	0.82856026	0.65009979	0.93404015	0.7003507	1.00939046	0.53613059	0.7829579	0.63890923	0.66243542	0.42260917	0.50342265	1.00975357	0.67075773	0.60825714	0.60243797	0.91707156	1.12523961	0.7104732	0.96708011	0.95657229	0.64220092	0.16767373	1.17655661	0.90871283	0.65790951	0.59505734	0.64419351	0.92421145	0.99236455	0.83885066	0.59371591	1.02250144	0.77439288	1.30540931	0.75411223	0.37590244	0.68375755	0.92791836	0.43569042	0.82272747	0.7195558	0.60505527	0.5021906	0.95669163	1.19506292	1.11542716	1.09372222	0.92541761	0.5417738	1.17552697	0.7035163	0.85536769	0.19950635	0.8540769	0.9981828	0.98619847	0.95399433	0.72073185	0.86713092	0.86088151	0.8224443	0.84719772	0.80712068	0.98222548	0.9649644	0.85106563	0.88954377	0.59676703	0.83636218	0.83416877	0.71834854	0.71102316	0.9573119	0.9881924	1.1996881	0.65195944	0.64648033	0.75174407	1.00701973	0.83151256	0.77122884	0.79432865	0.79346257	0.79759616	0.77829107	0.92605856	0.7680768	0.86663764	0.94309423	0.81689954	0.76542582	0.82333145	0.92839732	0.90146228	0.80712066	0.78363233	0.69329579	0.70143222	0.80423056	0.88019983	0.98619847	0.84146962	0.83151254	0.90278354	0.68053474	0.71563234	0.901891	0.79368295	0.77590239	0.77666063	0.86935202	1.17447886	0.97281911	0.72373079	0.81552589	1.09608943	0.83151258	1.01527387	0.89427946	0.82895098	0.69634025	0.68728982	0.8476145	0.83677335	0.72415118	0.90233052	0.87443315	0.85449765	-2.22626698	0.83109331	0.87191239	1.1089082	0.83372259	0.85958973	0.79097968	0.77546443	0.8830627	0.82680992	0.86357043	0.87966897	0.72415115	1.0141953	0.83510546	0.87357608	0.75740756	0.62239039	0.96722464	0.90106986	0.88306275	0.70868194	0.73668504	0.96253812	1.05270495	0.81103664	0.74578559	0.79959695	0.73009088	0.66098994	0.75549146	0.87065718	0.68437066	0.92887655	0.76017906	0.78527829	0.80502738	0.69448032	0.77990295	0.79594255	1.1172519	0.80839991	0.86088149	1.01687292	0.76729143	0.79516043	0.70907371	0.84939826	0.82934603	0.74344487	0.97183372	0.66489691	0.85449764	0.7889544	0.78774714	0.74139735	0.83372258	0.72531895	0.86540139	0.7845044	0.85191423	0.76428585	0.63955977	0.87443317	0.87357589	0.72218102	0.78853586	0.7582356	0.70410859	0.82113267	0.73496701	0.99966436	0.7164613	0.78405535	0.72648581	0.70758288	0.92605858	0.87191244	0.76729142	0.96584017	0.90011446	1.0516322	0.67192009	0.67462992	0.95680315	0.8449446	0.84103132	0.73456954	0.73116489
171586	-9.00E-01	-1.49E-01	-4.43E-01	-9.60E-01	-1.51E+00	-2.64E-01	-1.41E+00	-1.26E+00	-2.91E-01	-7.22E-01	-3.13E-01	-8.41E-01	-5.39E-01	1.16E-01	-3.68E-01	-3.70E-02	-4.68E-01	3.29E-01	-1.21E-01	-5.04E-02	-5.34E-01	-3.27E-01	-1.15E+00	-4.87E-01	-4.38E-01	3.31E-02	-4.05E-01	2.26E-01	-9.07E-01	-3.08E-01	-4.20E-01	-7.94E-01	2.21E-01	2.55E-02	-1.30E+00	-9.58E-01	-2.43E-01	-4.12E-01	-6.23E-01	-6.52E-01	-7.11E-01	-5.94E-01	-5.28E-01	-2.66E-01	-9.49E-01	5.64E-01	-5.98E-01	5.79E-02	-4.88E-01	-8.99E-01	-4.50E-01	-7.32E-01	-1.12E+00	1.77E-01	-9.33E-01	-3.41E-01	3.84E-01	-4.53E-03	-9.33E-01	-1.17E-01	5.12E-02	-6.94E-01	5.45E-01	1.59E-01	-6.61E-01	-6.40E-01	-6.22E-01	-3.34E-01	-3.80E-01	-2.98E-01	-3.32E-01	-5.61E-01	-9.94E-01	-7.96E-01	-3.83E-01	-3.07E-01	3.45E-02	-1.13E+00	-5.18E-01	-1.60E-01	-5.13E-01	-7.81E-01	-9.25E-01	1.93E-01	-6.18E-01	-5.81E-01	-1.17E+00	-5.68E-01	-2.59E-01	-4.30E-01	-8.98E-01	2.66E-02	8.04E-01	-8.92E-01	-1.14E+00	1.29E-01	4.75E-01	-1.11E+00	-1.38E+00	-1.88E-01	-1.12E+00	8.29E-02	-7.50E-01	-1.32E+00	-8.44E-01	-8.99E-01	-1.09E+00	-1.99E-01	-2.15E-01	-2.93E-01	-4.93E-01	-4.23E-01	-3.89E-01	-1.23E+00	4.92E-02	-6.37E-01	-1.04E+00	-4.26E-01	4.49E-01	-1.33E+00	-7.86E-01	-7.04E-01	-6.43E-01	1.27E-01	-1.02E+00	-2.27E-01	-1.26E+00	-1.04E+00	-2.23E-03	-6.33E-01	-5.59E-01	-6.47E-01	-1.13E+00	-8.60E-01	-1.46E+00	-5.35E-01	3.35E-01	-2.90E-01	-7.07E-01	-1.06E+00	-1.08E+00	-1.79E-01	-1.73E-01	-1.61E-01	-6.78E-01	6.99E-01	-1.78E-01	-1.75E-01	2.69E-01	-5.37E-01	-1.81E-01	-5.39E-01	-7.44E-01	9.06E-02	-1.78E-01	-3.21E-01	-9.66E-01	-3.22E-01	-6.26E-01	-7.30E-01	-6.51E-01	-8.74E-01	-2.43E-01	-1.11E+00	5.45E-01	-8.27E-01	-7.75E-02	-1.09E+00	-9.27E-01	-1.12E+00	-7.75E-01	-1.24E+00	-6.25E-01	-1.39E+00	2.14E-01	-6.76E-01	-4.04E-01	-8.04E-02	-4.71E-02	-2.67E-01	-1.11E+00	-6.58E-01	-8.81E-01	-1.21E+00	-1.48E-01	-2.22E-01	-7.43E-01	-3.06E-01	-1.90E-01	-5.34E-01	-7.07E-01	-2.20E-01	-5.59E-01	-8.25E-01	-1.06E+00	-1.51E+00	-1.35E+00	-1.18E+00	-7.76E-01	-3.04E-01	-3.64E-02	-3.83E-01	-8.42E-01	3.11E-01	-5.08E-01	-1.48E+00	-6.31E-01	-7.83E-01	6.42E-03	-2.52E-01	-1.46E+00	-1.82E-01	-4.74E-01	-4.37E-01	-7.08E-01	-7.91E-01	-5.51E-01	-1.07E+00	-2.98E-01	-9.52E-01	-6.19E-01	-9.57E-01	2.33E-01	-8.80E-01	-2.86E-01	-2.57E-03	-7.55E-01	8.75E-01	-4.44E-01	7.25E-01	-8.16E-01	-1.01E-02	-1.23E-01	3.49E-02	-7.84E-01	-9.89E-02	-8.85E-01	-1.26E+00	-4.85E-01	-2.79E-01	1.09E-01	-9.80E-01	-1.20E-01	-1.00E+00	-6.47E-01	-2.54E-01	-1.69E-01	-7.75E-01	4.78E-01	1.45E-02	-5.34E-01	-6.90E-01	-6.03E-01	-5.80E-01	8.18E-05	-6.94E-01	-7.83E-01	-5.15E-01	-7.93E-01	-6.70E-01	-1.44E-01	2.58E-02	3.61E-01	-2.31E-02	-2.44E-01	-7.95E-01	-2.58E-01	7.87E-02	-5.40E-01	-1.77E-01	-6.36E-02	-1.05E-01	-6.13E-01	7.24E-02	-6.10E-01	2.90E-01	-1.05E+00	1.11E-02	-4.88E-01	-7.12E-01	-5.79E-01	-9.99E-01	-4.16E-01	-1.02E+00	-1.05E+00	-3.51E-01	-3.92E-01	2.98E-02	-1.24E-01	-1.29E-01	-1.46E-01	1.93E-01	-2.17E-01	-1.15E+00	-9.48E-01	-1.88E+00	-1.21E+00	-1.00E+00	-5.61E-01	-9.13E-01	-2.48E-01	-3.72E-01	-1.09E-01	1.68E-01	8.74E-03	-5.79E-01	-2.26E-01	-3.72E-01	-6.26E-01	-9.34E-01	-3.60E-01	4.08E-01	1.41E-01	-8.01E-01	-6.80E-01	-4.65E-01
51099	-0.0749085	0.151392574	0.285981005	-0.109727045	-0.508091076	0.133822506	-0.328670542	-0.151097707	-0.108262763	0.001876537	0.205682577	-0.278400576	0.477046176	0.584837628	0.246056224	0.215126764	-0.266470582	0.564074054	0.666571497	0.147954937	0.182871112	0.256490145	-0.269077839	-0.199225515	-0.07032651	1.154414772	0.253539028	0.455956077	-0.025773561	0.006143496	0.094793072	-0.113344139	0.477501994	0.410923708	-0.338575722	0.11981382	0.159027921	0.069912273	-0.460854633	-0.08834715	0.212987196	0.158780523	0.103031453	-0.520359466	0.057772824	0.68097982	-0.066844031	0.775930864	0.168368909	-0.241951028	0.253212507	0.473175897	0.153981861	0.622063171	0.057880884	-0.108882606	0.348926937	0.242107973	-0.020011665	0.468178227	-0.011558343	0.318109183	1.233689552	-0.853613406	0.11460501	-0.851858551	0.299320848	-0.062532592	-0.321815017	-0.309830647	0.230065435	-0.048571447	-0.055403623	0.434740865	0.360356688	0.236719102	0.627759797	0.19274881	0.233157397	-0.104558677	-0.180534873	-0.395767903	0.133618264	0.381692005	0.101710733	-0.250894821	0.313748443	0.357865911	0.570988757	0.094067909	0.02747686	0.043682206	0.712949989	0.147032918	0.462896027	0.018289347	0.38722299	0.289618222	-0.438707526	0.27295452	0.132459049	0.031358145	0.43188171	0.264515623	-0.293487477	0.164884459	-0.130170867	0.605025984	-0.550387002	0.357705485	0.190997456	-0.085514714	0.236613634	-0.128680261	0.202591576	0.248176404	0.225911443	-0.300542971	0.695795177	-0.191366747	-0.24845134	0.213609054	-0.128681445	0.579483393	-0.44325218	0.128657297	-0.157637151	-0.039423769	0.045439291	0.257369593	0.218555497	-0.004992266	-0.008595898	-0.071209516	-0.209074689	-0.317254854	0.027726896	0.133857987	-0.07780966	-0.388844425	0.089040167	0.204988359	0.437279968	0.079994435	-0.09687398	1.095587115	0.592425231	0.138272021	0.816792383	-0.24327718	0.630482962	-0.325975696	0.078064522	-0.06086879	-0.001443855	0.022499382	0.000794619	0.012735322	-0.240209271	0.358234887	0.815467227	-0.03825149	0.200378338	-0.24930713	-0.119979144	0.002640284	-0.112771192	-0.102953491	-0.499554637	0.085012967	-0.042198252	-0.068764663	-0.117630497	0.322684669	0.165038362	-0.035446067	-0.20319763	0.023424223	0.026157127	0.404615666	-0.055431594	0.067600566	0.076247226	0.256076322	0.082232166	-0.360646308	-0.619099007	-0.247698514	0.229980734	0.181622334	0.417264872	0.115327704	0.55447917	-0.005785753	0.244858291	-0.778168658	-0.072683007	-0.029384658	-0.072304088	0.941971337	0.089059677	0.679662627	-0.019925388	0.483486991	0.012247852	0.062838082	0.188655657	-0.089386062	0.281527409	0.092736818	0.50699522	-0.220378784	-0.496819624	-0.18449541	0.129626551	-0.097157171	0.468298472	-0.644593304	0.228563784	0.099048296	0.07671747	0.407626065	0.297623328	-0.446047305	-0.374220046	0.630445986	0.346823789	0.666045443	0.16822701	0.319441824	0.550324149	0.165960245	0.170544774	0.785354746	-0.455993016	0.118914751	0.073874292	1.043956205	0.326815413	-0.112771232	-0.045552074	-0.156955371	-0.152970702	0.038576022	0.058776796	0.227041574	0.44934697	0.175128185	0.009884617	0.081108205	0.137525643	0.694353078	0.731374787	-0.316085247	-0.105132879	-0.030730332	-0.329478859	-0.202260715	-0.557969404	0.245744058	-0.135846277	0.084566632	-0.018448245	0.288124338	0.353228013	0.189117257	0.457092802	0.106599716	0.089492834	0.658125462	0.457556668	-0.157860733	-0.009001703	0.734769291	0.090892748	1.056340673	0.317024511	0.721383479	0.489631037	0.463206664	-0.339720163	-0.05190228	0.087203665	-0.094856569	-0.291074477	-0.358056241	0.194986055	0.162701106	0.051970831	-0.178405546	-0.038251493	-0.268381711	-0.078167308	-0.274077861	-0.268381759	-0.218585932	0.248006519	-0.071407584	-0.045552045	0.091862529	0.23746806	0.573790571	0.592487839	0.161826809	-0.128054037	0.196752342	1.059729365	0.108542137	0.686309595	0.172373422	-0.059483427	0.754891116	0.47844517	0.415736294	-0.033100545	0.375102431
10006	0.889628873	1.37090958	1.328695437	1.152570604	0.975040454	1.300705516	1.086191315	1.023462652	0.818617999	1.14735392	0.983306615	1.164959868	0.727721127	1.012720837	1.023544765	0.736846139	0.613858304	0.401489809	1.165985906	0.676131988	1.353642847	1.56331158	1.106553061	1.053202686	1.312005552	0.87966492	1.740976103	1.056185673	0.579394202	1.419343201	1.199192438	1.395619518	1.383968651	0.707397445	0.904203653	0.490146264	0.965026756	0.920623997	0.943365174	0.835065969	0.90825058	1.151038303	1.147026196	1.05259201	0.928498785	1.453939214	0.583541541	1.764811436	1.316266166	1.081412867	1.112845299	1.279956596	0.823363521	1.141960005	1.345634018	1.239356296	0.963141879	1.660599929	1.232028752	1.312258881	1.287229317	0.956470537	1.309573499	0.614035163	1.087864116	1.139442286	0.973947312	0.912663722	0.741070978	1.340476291	1.155936423	1.423631955	1.319090014	1.088792634	1.149719418	1.544813943	1.016895438	0.951172294	1.093839319	1.095554485	1.263297709	0.67979542	1.374980706	0.937060767	1.242394813	0.955775904	0.94311034	1.033319027	1.399981208	1.358298282	1.112992984	0.638836767	0.8609051	0.952847171	1.313659817	0.849192693	0.948779532	0.611999023	0.002917102	1.150822577	1.457531124	1.28086867	1.217905773	1.064994201	1.239704697	1.162878002	1.14776442	0.826268026	0.001842414	1.290575148	1.155200663	1.371676551	1.344810168	1.307288178	1.231017092	1.329287701	1.239356455	1.292338191	0.143490898	1.043769154	0.978056937	0.987178442	1.084000012	0.49856558	1.0296523	0.758235792	1.200232593	0.806647736	1.483049075	1.657923205	1.340810276	1.31302948	1.317709548	1.26039092	1.075134188	1.189600629	1.263459007	1.099627837	1.02064454	1.036383727	1.02107064	0.579633887	1.198218543	0.876956385	1.464300917	1.149754813	0.76237662	0.789855049	0.598684369	0.582194097	0.543897059	1.051855595	1.056819358	1.127716858	1.231738271	1.170725829	0.989314827	0.966362016	0.988238917	0.969572568	1.189332151	1.006922776	1.254564376	1.070822251	1.112079939	1.178645324	1.298020967	1.142725355	1.014860867	1.124698639	1.043621729	0.979481641	1.00098869	1.285228232	1.273913132	0.970300896	1.033202423	1.154353833	1.095671376	1.146666264	1.123446984	1.165504121	1.097729896	1.027302554	1.065214134	1.166938625	1.144616254	1.061264322	1.134701135	0.920422843	1.075255458	1.121670546	1.205339114	0.948444092	0.790733489	0.968168051	1.08562068	1.049333047	1.128560937	1.408190951	1.096496189	1.192977148	1.053815223	1.082715692	1.079797391	1.077672427	1.078608105	1.165504124	0.960443275	1.107485331	1.326458183	1.124698647	1.053815237	0.901450547	1.042435071	0.998478661	1.053404613	0.816237146	1.086051634	0.974674125	1.01337995	1.020511348	1.053815228	1.020511334	1.06796572	1.055256307	1.177109892	-2.727276047	1.223204065	1.120333282	1.112912771	1.128984457	1.21269343	1.146666304	0.986669785	1.203319933	0.976575683	1.372237602	1.102873498	1.141370687	0.874301423	0.931604331	1.022012821	1.000988709	1.164017849	1.199051783	1.215001156	1.035224178	0.989677317	1.168308798	1.209024336	1.209024355	1.098573214	1.112912813	1.128560858	1.080206742	1.104123391	1.07485059	1.102018999	1.033202416	1.215001138	1.093613934	1.230208348	1.253497164	1.110801359	1.154353853	1.104934002	1.352141855	0.926015883	0.989314843	1.091131277	1.052066984	1.029549219	1.030756112	0.926015863	1.149867741	0.983805998	1.140071092	1.170282865	1.190267041	1.063651241	1.043276339	1.073185376	0.968001646	1.124698638	1.121209262	1.11168316	1.1195012	1.031541598	1.134273234	1.109084431	1.062451192	1.05562399	1.115189131	0.97985866	1.155815709	0.979858699	0.946284921	1.000988683	1.051691102	1.147963289	1.010408527	1.076375171	1.119072644	1.069554916	1.106616051	1.098169975	1.036386692	1.122471351	1.200404751	1.081082761	1.033623689	1.07979738	1.068799908	1.114290527	1.152565557
10152	1.4820122	1.4597514	1.2269481	1.5059244	1.5553365	1.51193	1.501387	1.5453312	0.9726066	1.6211225	1.4250171	1.5440314	1.1227559	1.1300827	0.8198437	0.8014993	1.1745044	0.8517756	0.9659169	0.7606325	1.3635815	1.1788213	1.4390934	1.414979	1.6013808	0.8793855	1.5189467	0.9663047	1.1374899	1.4062122	1.2820829	1.5658891	1.6204041	1.3919805	1.7270151	1.5817148	1.3650755	1.4784923	1.5252373	1.2563447	1.2731594	1.2598279	0.7397705	1.3284896	0.8057015	0.9774958	0.9869945	1.0788552	1.1784184	1.2866523	0.9355231	1.0550493	1.8229057	1.0767136	1.3709785	1.6652863	1.005408	1.3316501	1.4822959	1.3284371	1.4403537	1.6384398	1.5505278	1.5169403	1.1573535	1.6038999	1.2308459	1.5173727	1.197017	1.3047267	1.3832128	1.4506096	1.1857597	1.0714184	1.1702366	0.8619444	1.5976795	1.1950074	1.4001424	1.4297684	1.73995	1.5386135	1.1151303	1.8381966	1.1869764	1.0170589	1.1284886	1.1466521	1.1736067	0.8789484	1.2284169	1.2566158	1.3660422	1.2879186	1.3645285	1.2559802	1.1824239	1.1400058	0.9055231	1.3913656	1.1688042	1.3591799	1.0589025	1.2585952	1.408943	1.0292495	1.1267523	0.9385857	0.8393519	1.089767	1.3021024	1.3020055	1.2892249	1.6512274	0.8891004	1.0188189	1.1279161	1.210299	1.054563	1.1398268	1.5510935	0.9619997	0.9682212	0.8251769	1.9017708	1.2735714	1.5216841	1.7052799	1.2803473	1.1855195	1.4982865	1.547901	1.8465689	1.5275222	1.0114788	1.3842346	1.2575312	1.1465538	1.5195855	1.3908693	0.8947245	1.0753484	1.3074068	1.2815441	1.3226044	0.9756199	0.8556528	1.2859586	0.70746	1.292695	0.8857759	1.3130268	1.375005	1.4577973	1.3697366	1.3189332	1.3342031	1.4192428	1.3069961	1.3942576	1.4159773	1.3437022	1.2252769	1.3830919	1.3860024	1.3342031	1.1642447	1.3969102	1.3094882	1.3667722	1.4748207	1.4078864	1.5415816	1.0201502	1.2272568	1.3290101	1.3387313	1.4492444	1.3860025	1.2881004	1.3830919	1.3312566	1.3697364	1.361141	1.3611409	1.2927285	1.4466112	1.2603212	1.2272568	1.2881004	1.3045733	1.2998165	1.1868712	1.3312567	1.3212636	1.2463462	1.2805286	1.2291351	1.3094884	1.2463463	1.3238709	1.3860025	1.3561703	1.2716819	1.383092	1.283108	1.3437022	1.3667722	1.3777102	1.3969101	1.2230883	1.3094882	1.4104307	1.3561704	1.3611409	1.3367631	1.285434	1.3367629	1.3437021	1.2998166	1.3942576	1.3637841	1.3437021	1.2927285	1.2805286	1.2973344	1.2831079	-1.9297364	1.2463461	1.2927284	1.2085461	1.3667723	1.3094882	1.361141	1.25097	1.2272568	1.2443192	1.2354336	1.3022908	1.3263405	1.19358	1.2443193	1.2334374	1.361141	1.2693768	1.2831079	1.2950034	1.4050341	1.2950033	1.3412423	1.273839	1.0121468	1.3537049	1.3537048	1.3142191	1.3312565	1.3263406	1.3263405	1.3561704	1.1980904	1.2047007	1.1848386	1.3189332	1.2902612	1.1436652	1.2672034	1.2104445	0.9561664	1.2230882	1.2146745	1.2488486	1.2334373	1.2782056	1.2167012	1.2998165	1.1868711	1.2252769	1.1769772	1.1958907	1.351096	1.2693769	1.2189642	1.1254954	1.2950034	1.1980904	1.2759887	1.200394	1.2650953	1.2782057	1.26267	1.2291351	1.2189638	1.3510962	1.3387313	1.2805286	1.334203	1.2759887	1.3697365	1.375005	1.2881003	1.3437021	1.1958907	1.32901	1.2488486	1.2104445	1.3611409	1.0796399	1.2716817	1.2047008	1.3263406	1.2397483	1.0595824	1.2085461	1.2831079	1.2854341	1.1891816
25	0.18979187	-0.07710224	-0.11468522	-0.2863621	-0.26460261	-0.01539375	-0.40771524	0.01047204	0.93106798	0.23991812	0.40577658	0.27316522	0.90321959	0.63259085	0.39440421	0.88056472	0.65088049	0.68148744	0.66070144	0.89809866	0.167216	0.09774035	0.0693935	0.07702459	0.11573266	0.78618743	-0.04907139	0.58391308	0.41933824	0.32555876	0.22713262	0.16704413	0.4122307	0.25971441	0.23109648	0.3960527	0.40457554	0.39534464	0.32155218	0.27844651	-0.03731475	0.19770801	0.1221641	0.59232015	0.36209879	0.41442564	0.49425661	-0.24578791	0.76274336	0.10288939	0.25197174	0.71470087	0.26472019	0.4550928	0.27598089	0.29540507	0.07285831	0.22989384	0.19721429	0.09727838	0.32267854	0.34582514	0.4431737	1.46654094	0.48600545	0.49083819	0.34375767	0.21310848	0.28841357	0.04661037	0.14627014	0.37278521	0.20485994	0.41196712	0.70653913	0.36083105	-0.04604658	0.42159339	0.32707945	0.25691931	0.21177726	0.64915632	0.25768897	0.25482035	0.25089591	0.1448777	0.23701272	0.19594192	0.24869409	0.24304826	0.04939434	1.12547583	0.22277386	0.21259349	0.44292542	-0.10621164	0.315743	0.46091279	0.65276666	0.09842969	0.36021403	0.24438077	0.42838702	0.57730415	0.37522568	-0.04953096	0.17704132	-0.23648759	1.44052776	0.06982183	0.31305479	0.20425825	0.59029622	0.35166546	0.10018878	0.60389278	0.50412859	0.30106883	0.09947286	0.13038517	-0.3499652	0.37632819	0.10454746	-0.13426573	0.32388903	0.65303848	-0.2758757	0.16822374	-0.10486361	-0.17880478	0.1871534	0.20665316	-0.05941952	0.06913305	-0.16241298	0.18114472	0.65588209	0.3287867	0.07767145	0.3223198	0.19113362	0.84107916	0.46178558	0.85525285	0.06849347	0.83461444	0.44620278	0.58611412	0.92430287	0.20975192	1.04372734	0.39296042	0.29610225	0.40312642	0.26458733	0.18411829	0.25920873	0.36319291	0.61804776	0.26867336	0.16931865	0.41805286	0.5955615	-0.07861701	0.5856671	0.21922471	0.35881021	0.25874722	0.37575959	-0.10503487	-0.01514635	0.30016992	0.32859795	1.23197638	0.12222534	0.08558866	0.19908912	0.2142395	0.10498906	0.12539881	0.07305352	-0.02085353	0.0202015	-0.08474204	0.57963665	-0.14252157	-0.03177143	0.35275689	0.33078753	0.15147227	0.14637588	-0.04328911	0.4333181	0.56557326	0.1810401	0.61943315	0.28004305	0.34147084	-0.17298926	0.77702372	-0.13900493	0.7084583	0.23893768	0.56036912	0.20439485	0.25082565	0.02838026	0.39813365	-0.12774909	0.42073161	0.78827538	0.2544907	-0.17699397	0.05901797	0.12583271	-0.18568497	0.37345624	0.08509169	0.15188946	0.15553286	0.44776086	0.46570076	0.2216453	0.23799363	0.60403298	0.62994395	0.2925279	3.11927331	0.29346252	0.15147225	0.71918455	0.29390054	0.48448223	0.25033076	0.51538532	0.41083005	0.53858684	-0.06553164	0.50750091	-0.03666167	0.78489265	0.19998559	0.569121	0.36486138	0.17845816	0.30016996	0.15147223	0.34243188	0.15723173	0.74626292	0.52709679	1.51126585	0.11694558	0.3096416	0.27055435	-0.04463874	0.21067727	0.02107887	0.20806594	0.43379227	0.14334862	0.47991032	0.31332046	0.06462653	0.36012597	-0.02749868	0.6675288	0.87325086	0.05070439	0.3312333	0.12405307	0.01524059	0.32686862	0.30740219	0.31792272	0.2973979	0.41036385	0.34421779	0.0206107	-0.17025238	-0.19338023	0.39764902	0.27957177	0.26284023	0.26693712	0.25170916	0.5847353	0.21876283	0.05901801	0.23621925	0.65038127	0.29793267	-0.20529516	0.41657516	0.24640827	0.1933736	0.45415867	0.30417436	0.66935899	0.60403297	0.46054018	0.50230843	0.33611574	0.07885776	0.35144824	-0.18064781	0.78923611	0.14637586	0.4886387	0.22734403	0.81137232	0.85670659	0.37029451	0.22251042	0.43194098	0.26284016
27	0.307306018	0.18824521	0.235389696	-0.032736515	-0.02694809	0.185901835	0.202301885	-0.242261597	-0.052446926	0.352702845	0.253658062	0.193527746	0.154754068	0.087910098	0.570083688	-0.031735154	0.2443075	0.374637172	0.109250551	-0.445956217	-0.064860886	0.101099131	-0.048069479	0.331751012	0.518703303	-0.027008443	0.110222087	-0.497629382	0.584509739	0.114972028	0.209016094	0.113005708	0.029162643	0.61499593	0.415870531	0.603781156	0.107800305	0.158010429	0.091351419	0.325537221	0.131721389	0.089995542	0.013453939	-0.400107084	0.038035053	-0.053819826	0.41210878	-0.025048275	-0.216384598	0.17621098	0.073276034	-0.167644142	-0.163895713	0.247828071	-0.029524696	0.408081508	0.576170293	-0.054774078	-0.283434132	-0.057364196	-0.103247703	0.174566738	0.366493125	0.361776022	-0.272863669	0.382396024	0.104834803	0.310342922	-0.089851078	-0.084186596	-0.027395225	0.012826144	0.103534798	0.04861761	0.119464115	-0.324629794	-0.049087515	0.153788515	0.220068303	0.106694968	0.061080033	0.23799551	-0.087112775	0.279459532	0.359596109	0.594567369	0.120676647	0.183510519	0.412175678	-0.014451803	-0.115884941	0.261859385	0.335054948	0.412737057	-0.039228179	0.476728498	0.388969896	0.642960459	0.407599902	-0.152206311	-0.141884326	-0.071109376	0.312171782	0.150712838	0.272492282	-0.046771327	-0.180525017	-0.139685449	0.413113249	0.128909973	-0.234674262	-0.02255834	-0.179872809	-0.292192023	0.043274442	0.426584272	0.005378456	0.246475171	0.388272908	-0.196254687	0.215355118	0.456922303	-0.063555444	0.313940432	0.446283682	-0.069316517	-0.259402377	0.248507492	0.132502912	0.011173311	0.349287501	-0.03398996	0.188381012	0.133350438	0.037023267	0.297672124	0.471866296	0.131637338	0.433495496	-0.173372631	-0.134688299	0.154006037	0.184945067	0.283677301	0.562593218	-0.346945504	0.478446911	0.09816298	0.059848917	0.161384791	0.03171629	-0.282704144	0.181811855	0.141388539	0.121953104	0.083919616	0.332201568	0.255287769	0.053017158	0.142591372	0.023788244	0.051831811	0.118073928	0.163098525	0.364693013	0.471603393	0.217412485	0.210936655	0.134900147	0.148969785	0.384775252	0.193799655	0.322646297	0.217412445	-0.035405631	0.148506369	0.166288359	0.254577118	0.085732975	0.184817267	0.251071368	0.083219349	0.273446072	-0.002189307	0.19963349	0.087923372	0.041521171	0.168003577	0.220800497	0.070265757	-0.073551205	-0.085529677	0.099793877	0.193317271	0.237066793	-0.050615953	0.010812594	-0.073988927	0.08625193	-0.183990911	0.028926499	-0.010257856	0.167557841	-0.016574437	0.024759003	-0.009557211	0.241069633	0.182320345	0.031337706	0.163345579	-0.123371293	0.241330887	0.025691849	0.07324393	0.127123725	0.056560986	0.221778665	0.28008526	0.059192838	-0.031621176	0.178631107	0.113620212	0.164504667	0.098867562	0.168508484	0.176719794	0.345042044	-2.545397683	0.080012946	0.113138249	0.272204548	0.110336046	0.245042164	0.196933439	0.176956314	0.174380847	0.055564344	0.046996008	0.233607183	0.195048127	0.186283747	0.380023957	0.281808393	0.185035401	0.148272031	0.05799535	0.126189165	0.128326373	0.278984063	0.149721136	0.013882139	-0.199150476	0.380256971	0.060640743	0.278984046	0.323418908	0.285057691	0.30838894	0.190691623	0.295386877	-0.138995126	0.255966162	0.052315042	0.165170785	0.267482606	0.101009974	0.259865694	-0.11988016	0.079309557	0.132978618	0.131554722	-0.217875366	0.272921523	0.424140016	-0.056980859	0.117526957	0.31970245	0.148010679	0.044628622	0.332460724	0.108813309	0.101957914	0.03177978	-0.068141704	0.262666468	-0.106741397	0.064315511	0.178631082	0.249098572	0.268511157	0.140148259	0.204449444	0.098380288	-0.012911671	0.049430368	0.219554111	0.154002282	0.047233106	-0.086469067	0.038269745	-0.106969595	0.07208658	0.20183791	0.299240599	0.068878504	-0.028944001	0.14582381	0.200893495	0.437280006	0.430161334	0.337455624	0.117526981	0.123949139	0.175559299	0.082719029	0.251815918
3983	0.570260766	0.485990412	1.187631919	0.108495828	0.221696362	0.4378275	0.108801187	0.408346085	0.476383512	0.492708375	0.498771295	0.328537981	0.004361879	0.561952513	0.329766548	0.94388482	0.770728132	0.810617681	0.330100583	0.823920548	0.665072691	0.701161949	0.263733627	0.588582268	0.316995345	0.39506994	0.935991267	0.846962371	0.42066244	0.550416248	0.195009661	0.463292112	0.388124038	-0.314455009	0.366486494	0.345472531	0.473309227	0.556183972	0.686441324	0.823793122	0.597414877	0.700759956	0.674828332	0.543577693	0.538882766	0.6333755	0.615293067	0.913828179	0.225588398	0.499641062	0.754217124	0.282899416	1.001258311	0.466754408	0.210945283	0.651026917	0.083016632	0.55220452	0.45090231	0.285629778	0.705947811	0.71319284	0.893820864	1.285498485	0.610279563	0.346436177	0.553764284	0.494479078	0.740640752	0.402536017	0.361696429	0.461612396	0.453051723	0.610279563	0.348771699	0.291546908	0.615388312	0.449831904	0.299168679	0.572386572	0.876783682	0.707897433	0.387425765	0.661115454	0.116232581	0.356546673	0.411940619	0.342380252	0.476340095	0.408812801	0.456138038	0.688529795	0.55523718	0.137980881	0.418743646	0.45405498	0.40997951	0.400066239	0.695377137	1.02028762	0.462682049	0.430133959	0.514251987	0.523774748	0.604364834	0.315373954	0.327509852	0.504422604	1.116468541	0.333627214	0.477310126	0.963588014	0.428329047	0.484011382	0.417488731	0.08798054	0.389770869	0.328920248	0.579058338	0.272228536	0.668700971	0.310749756	0.006655146	0.539018444	0.476339776	0.927008826	0.429307533	0.339187969	0.426641284	0.318372938	0.305461913	0.459274626	0.401649982	0.333614583	-0.231987832	0.464814072	0.592306106	0.446691838	0.791274175	0.390561933	0.264105424	0.598360202	0.639286721	0.426060999	1.007617344	1.095654541	1.022033834	0.855439582	0.393632169	0.812181391	0.509814145	0.349255374	0.426611591	0.535971263	0.600814406	0.699837967	0.373266039	0.420332885	0.480736077	0.459739535	0.356241391	0.500009495	0.670921334	0.447345194	0.6017797	0.561092087	0.336154588	0.5295054	0.461006602	0.50987372	0.433352133	0.459291458	0.457565431	0.931972699	0.615047629	0.451533591	0.389357284	0.449390803	0.506454515	0.476456834	0.449390785	0.457565421	0.529141652	0.337514801	0.447345214	0.430853725	0.281154874	0.445714821	0.590077059	0.454633973	0.532528123	0.51198426	0.773589302	0.514918306	0.47688285	0.558660196	0.339963538	0.555060494	0.555060574	0.741567654	0.571954499	0.624439017	0.493044236	0.5784266	0.609717647	0.490129562	0.391667702	0.387876828	0.410522326	0.44446899	0.883712253	0.53995559	0.527897392	0.452407743	0.496052703	0.557277056	0.453712964	0.45371296	0.492171391	0.476456856	0.327567795	0.469608943	0.489239787	0.394661633	0.535516487	0.383851349	0.650795407	-2.651352385	0.539563751	0.669368989	0.339587389	0.620467261	0.578009312	0.624439048	0.539955579	0.566006506	0.504197979	0.68447633	0.616530915	0.480282218	0.565106772	0.439952352	0.497310685	0.479419434	0.483702861	0.545248487	0.617548041	0.527426512	0.518456113	0.580303844	0.637229927	0.990135572	0.660802145	0.465958271	0.490885157	0.474897037	0.510667481	0.492592204	0.547449101	0.520573995	0.526671938	0.478108365	0.539955609	0.483702883	0.464739929	0.473111686	0.655042226	0.79474415	0.467126547	0.668342912	0.587155895	0.715694564	0.597685185	0.657192389	0.46999762	0.743395428	0.543592712	0.849037951	0.540367437	0.445301159	0.533417914	0.494341625	0.496866921	0.421917283	0.453233828	0.475280443	0.591032852	0.475280475	0.593863819	0.621181028	0.718067206	0.540818179	0.616530975	0.482798508	0.566432878	0.448198773	0.541298279	0.475651874	0.65611248	0.543592671	0.563720658	0.539955627	0.632574126	0.466357455	0.451123329	0.541298247	0.610714943	0.544352423	0.616530915	0.403491989	0.592511742	0.593863797	0.639301889	0.562446741	0.490494174	0.661376811
22885	0.78726882	0.54807435	0.50788957	0.73691175	0.45524504	0.64200663	0.53456024	0.65240144	0.74700074	0.59441422	1.00662965	0.69239496	0.60221377	0.63780894	-0.313323	0.74012946	0.13790267	0.56026774	0.63721599	0.85982953	0.50151879	0.22526623	0.64025454	0.71099388	0.35230489	0.52485882	0.36662127	0.83268377	0.73545172	0.83557475	0.69358916	0.51237428	0.74048762	0.09875953	0.42367538	0.49877597	0.43078149	0.53997115	0.77753698	0.84209621	0.44722146	0.64204522	0.59647709	0.48902869	0.76534847	0.42443966	0.42680146	0.77449557	0.81025522	0.88098722	0.85765603	0.34387539	0.72381028	0.48112089	0.67105446	0.89441153	0.45579062	0.57849643	0.67599365	0.29249831	0.46690735	0.37302944	0.6730904	0.68447153	0.36991198	0.39059429	0.41298366	0.74430482	0.71770501	0.4595749	0.22703898	0.78218473	0.59106515	0.39781357	0.39903666	0.45837759	0.87896445	0.681364	0.64954767	0.60348231	0.44178996	0.61601827	0.43834746	0.50010433	0.45094981	0.47521385	0.61613476	0.37015704	0.92258379	0.71675017	0.24164467	0.94494377	0.67899115	0.98512505	0.51511805	0.13486146	0.20679107	0.60061225	0.69996655	0.77205945	0.637254	0.64340216	0.5757152	1.12251083	0.73063734	0.52848693	0.66758229	0.23254822	0.97672873	0.50296591	0.54582201	0.33879114	0.6206368	0.6811616	0.50214315	0.54873034	0.68073196	0.71473198	0.35110163	0.29709796	0.4829267	0.50581564	0.62736149	0.92342446	1.05659103	0.83086043	0.68817313	0.78030464	0.76598335	0.52353513	0.48398408	1.02314936	0.59107973	0.71160443	0.6742429	0.58693914	0.49159853	0.75569254	0.8864464	0.49639417	0.23345897	0.75318592	0.61772508	0.07364004	0.45290597	-0.01568849	0.6309967	0.66624548	0.21338268	0.83659796	0.71715746	0.6742429	0.4237387	0.6612035	0.6121883	0.79626407	0.42926884	0.56416539	0.94473207	0.62144466	0.52263826	0.60880897	0.42645269	0.59542453	0.65201069	0.41170246	0.25675462	0.87347673	0.62144468	0.58356916	0.49603831	0.68194202	0.66211911	1.29561891	0.32275588	0.36005869	0.99156989	0.37075756	0.82371092	0.4535484	0.41570574	0.40322932	0.57393627	0.60265336	0.73149729	0.28477636	0.46967708	0.70206335	0.67364382	0.54648545	0.77661675	0.80439651	0.9812759	0.80966101	0.92661052	0.8422116	0.79258005	0.67662811	0.69867317	0.75879265	0.6214446	0.64125566	0.93921687	0.39812971	0.6036418	0.46776688	0.2389026	0.44705864	0.48622875	0.64809985	0.9724726	0.5705602	0.78529048	0.6011752	0.68553243	0.64720281	0.46915773	0.44705866	0.57200671	0.41899364	0.85111214	0.86382566	0.89956379	0.84682655	0.82480828	0.02174196	0.7411759	0.17562606	0.39160157	0.16797537	0.41762091	0.5661483	0.87675374	0.41812544	0.53733947	0.63779807	0.78643172	0.4139045	0.39956976	0.30379529	0.23934484	0.93419315	0.65669301	0.45906553	0.49694986	0.51046345	0.63387027	0.36005871	0.18672926	0.65465618	0.30468815	1.02838777	0.56614833	0.90703694	0.73642942	0.62282579	0.29630916	0.49646616	0.66462302	0.38304674	0.27479118	0.52994533	0.1310494	0.55494826	0.449867	0.20009282	0.54716787	0.7431798	0.49839468	0.46822591	0.36234109	0.52453523	0.90488224	0.25675462	0.81539428	0.70554356	0.84266418	0.74006795	0.59588406	0.4255412	0.68141078	0.75117726	0.48483868	0.58925422	0.70350672	0.43019552	1.05253646	0.64621953	0.25404669	0.60880898	0.24287184	0.13881973	0.19872166	0.71726638	0.46237601	0.65301965	0.92058387	0.83475935	1.00713559	0.80755908	0.48258072	0.47537127	0.39956971	0.6432415	0.28119065	0.59836342	0.05274642	0.72116146	0.61796707	1.16649137	0.55603637	0.3223134	0.45220752	0.715767	0.87785886	0.82371088
28	-4.39E-01	-1.34E-01	-9.27E-02	-5.26E-02	-2.37E-01	2.25E-01	7.22E-02	-1.43E-02	1.43E-01	-1.80E-01	4.91E-02	-1.65E-01	-3.42E-01	2.95E-01	-2.57E-01	-1.11E-01	-2.05E-01	-1.58E-01	-2.17E-01	-8.65E-02	-1.66E-01	-3.72E-01	6.54E-04	-2.27E-01	4.54E-01	-3.06E-01	-1.25E-01	5.98E-03	-1.28E+00	3.31E-01	-5.75E-02	-4.76E-01	-5.53E-01	-1.46E-01	-6.69E-02	2.55E-01	-2.43E-01	-2.00E-01	-1.90E-01	2.02E-01	9.17E-02	-4.91E-01	4.49E-01	-2.80E-02	-1.90E-01	1.95E-02	1.02E-01	-4.67E-01	-1.74E-01	-6.91E-03	-3.12E-01	-1.44E-01	3.77E-02	-1.05E-01	-8.66E-02	-3.79E-01	1.22E-01	-1.59E-01	-6.13E-02	-8.13E-02	-4.47E-01	1.59E-01	-3.39E-01	4.64E-01	-2.65E-01	-8.44E-02	-1.61E-01	-4.50E-01	-6.24E-01	-5.33E-01	-1.81E-01	2.93E-01	-1.37E-01	-2.23E-01	-3.53E-01	-7.01E-01	-6.58E-01	1.25E-01	-2.18E-01	1.70E-02	-2.73E-01	-5.43E-01	2.72E-02	-6.27E-01	-7.09E-01	-1.28E-01	7.22E-02	-4.51E-01	-1.17E-01	9.33E-02	3.07E-02	2.33E-01	-4.48E-01	-6.08E-01	6.48E-02	1.70E-01	4.31E-02	1.76E-01	1.27E-01	3.44E-01	1.33E-01	8.43E-02	-6.61E-01	2.57E-01	1.69E-01	3.03E-02	1.54E-03	1.06E-01	2.45E-01	-2.44E-01	-1.04E-01	-2.28E-01	9.27E-02	-1.25E-01	-3.15E-01	-4.67E-01	8.83E-02	-6.04E-02	-3.69E-02	-1.65E-01	-3.02E-01	-2.43E-01	2.28E-02	8.93E-02	-4.28E-01	5.40E-01	-1.13E-01	-2.20E-01	-6.71E-01	2.75E-01	-2.06E-01	-3.48E-01	-3.33E-01	-4.04E-01	-9.95E-02	-6.90E-02	-4.73E-01	-8.22E-02	-3.48E-01	-9.46E-02	7.08E-02	2.51E-02	-2.90E-01	-7.93E-01	3.45E-01	-8.57E-02	4.73E-01	-6.75E-02	2.83E-02	1.11E-01	6.02E-02	9.87E-03	-2.18E-01	-2.69E-01	-2.13E-01	-1.94E-01	-1.56E-01	9.31E-02	-3.68E-01	-3.04E-01	-3.33E-01	-3.45E-01	-8.36E-05	4.26E-02	1.28E-01	1.80E-01	-7.33E-02	4.90E-02	5.98E-03	2.66E-02	1.61E-01	-1.28E-01	1.12E-01	2.87E-01	-1.20E-01	-2.52E-01	-2.36E-01	-3.04E-01	-2.11E-01	-2.56E-01	-3.48E-01	-3.14E-01	-8.17E-02	-2.20E-01	-1.40E-01	-2.85E-01	-1.27E-02	-1.32E-01	-1.85E-01	-2.20E-02	-1.91E-01	-1.90E-01	6.16E-02	-2.78E-01	-3.94E-01	-1.66E-01	-3.11E-01	-2.08E-02	-4.57E-01	-3.64E-01	-1.92E-01	-1.71E-01	-2.75E-01	-1.92E-01	-2.81E-01	-1.73E-01	1.38E-01	5.90E-02	-2.05E-01	-3.38E-01	3.60E-01	-3.43E-01	-4.44E-02	-2.30E-01	-1.56E-01	3.42E-02	6.70E-03	-2.58E-02	-2.29E-01	-1.18E-01	-1.42E-01	-3.73E-01	-3.88E-01	-1.15E-01	-3.56E-02	-4.66E-01	-2.00E-01	2.80E+00	-2.40E-01	-2.48E-01	-2.71E-01	-7.52E-02	-4.83E-01	-9.31E-02	1.11E-01	-2.68E-01	1.22E-01	1.65E-01	-1.82E-01	-5.39E-02	-1.31E-01	-2.57E-01	-1.82E-01	-6.43E-03	-2.16E-01	-4.38E-01	-1.76E-01	-1.30E-01	-4.45E-01	-3.39E-01	-6.50E-02	2.22E-01	-2.61E-01	-6.79E-02	9.66E-02	-2.04E-01	-2.91E-01	-1.26E-01	-1.85E-02	-4.82E-02	-4.11E-02	-2.68E-01	-1.50E-01	-3.70E-01	-5.37E-01	-4.15E-01	4.33E-02	7.00E-01	-3.18E-04	-2.40E-01	-2.51E-01	-7.47E-02	-2.50E-01	-7.28E-02	-5.52E-01	-7.28E-02	-1.32E-01	-3.59E-01	-3.38E-01	-3.31E-01	9.91E-02	-1.01E-01	-1.28E-01	9.98E-02	3.72E-02	-9.31E-02	-2.91E-01	-8.51E-02	-1.45E-01	-3.51E-01	-3.23E-01	-4.15E-01	-2.03E-01	-3.58E-01	-1.72E-01	2.54E-01	-7.54E-02	-2.12E-01	1.93E-02	-5.02E-01	-1.74E-01	-3.24E-01	-1.70E-01	-5.37E-02	-4.39E-02	-8.29E-02	1.50E-01	1.59E-02	1.89E-01	2.03E-01	-1.53E-03	-2.52E-01	1.15E-01	-2.19E-01	-2.38E-01	-1.02E-01
29	1.9067798	1.6429147	1.3981534	1.7274498	1.8996875	1.9298815	1.920745	2.0196952	0.9846332	1.7747238	2.0075911	1.9302093	1.1926017	1.4597698	1.3115089	0.9592382	1.3668013	1.2898937	1.2510704	0.6387585	1.453462	1.3905334	1.5989469	1.6649258	1.8588964	0.9112619	1.4439244	1.0607121	1.7550547	1.8132372	1.9670589	1.5387081	1.6357376	1.5967807	1.6342131	1.4969981	1.3060223	1.3231724	1.4601987	1.7084268	1.9487193	1.3070832	1.7828734	1.2401746	1.2795246	2.0951717	1.3452582	2.0534225	1.2586419	1.5103503	1.8584266	1.05609	1.3061803	1.865592	1.9056207	1.5183211	1.5957062	1.2385314	1.6947795	2.2795512	1.8464099	2.38064	1.403278	1.7932026	1.7106746	1.438037	1.2755807	1.4909145	2.0406575	1.5698013	1.4115955	1.1556733	1.6148052	1.373042	1.7825382	1.7466633	0.9349695	1.6910826	1.2545789	1.3196575	1.2899209	1.4426588	1.7892834	0.502304	1.0593011	1.3735336	1.9015786	1.056047	1.0193074	1.5824921	1.8671143	1.9497778	1.5457143	1.3327932	1.5902416	1.1230762	1.5838864	1.5410434	1.6157299	1.3436759	1.7716519	1.5522431	1.1885215	1.7137478	2.444605	1.9167805	1.3717713	0.9754701	1.4480097	1.5849172	1.7016287	1.1826262	1.8182083	1.6684835	1.6411329	1.2756691	2.2607913	1.9271517	0.8839972	1.9603211	1.1499796	1.6712918	1.5658124	1.0552053	1.653472	1.6157299	1.8755274	2.0798632	1.9136853	1.3105314	1.6448894	2.0893595	1.8958486	1.8733254	1.568255	1.9251378	1.3631738	1.5458444	1.8403214	1.662062	1.2080467	0.8482893	1.3698231	1.3029482	1.4661431	1.477195	1.8179656	0.9459374	1.0463573	1.568255	1.3896526	1.1728025	1.6319384	1.6692172	1.7422939	1.7213399	1.4019299	1.7337203	1.677292	1.7047854	1.5656648	1.6692172	1.6205658	1.729823	1.6205657	1.6283689	0.9906844	1.6729936	1.6007156	1.5656646	1.613621	1.6319383	1.6358516	1.5656648	1.4596992	1.6245585	1.6545158	1.6925104	1.5932741	1.4662636	1.5831367	1.5166802	1.7124275	1.4662636	1.7252702	1.5728305	1.7551085	1.5864729	1.6772919	1.6925103	1.6509181	1.6070972	1.6847315	1.7168989	1.7593533	1.5898906	1.6358515	1.6205658	1.6136213	1.8180429	1.5551406	1.650918	1.6205657	1.6136213	1.5106844	1.7082598	1.5323692	1.681021	1.6245586	1.6847315	1.7124277	1.5106844	1.7082597	1.6007156	1.8091962	1.6847317	1.6105114	1.5656646	1.6583975	1.6509181	1.5136587	1.643401	1.6041408	1.628369	1.6583974	1.5932741	1.6395169	-2.9224178	1.4793928	1.4662635	1.4596991	1.5583793	1.5080082	1.5451444	1.5018397	1.5356444	1.469789	1.5018397	1.5694201	1.5767696	1.5323692	1.4530411	1.6173325	1.5483984	1.4728392	1.5767696	1.5052012	1.5323692	1.4921681	1.4530411	1.4494794	1.5262079	1.5969473	1.5656646	1.5197157	1.4596991	1.5419297	1.5583793	1.5483984	1.5694201	1.5106844	1.5767696	1.5932741	1.4728393	1.4596992	1.4950916	1.5728306	1.5583793	1.5656647	1.5052012	1.4985448	1.5767696	1.646986	1.586473	1.6007155	1.5080082	1.613621	1.5515959	1.3490216	1.4257904	1.4857632	1.5080083	1.5694202	1.613621	1.4562516	1.5080083	1.6469861	1.5197158	1.4857632	1.5656646	1.4562516	1.4985444	1.551596	1.5080082	1.492168	1.5583791	1.6173324	1.5620506	1.7337203	1.5898906	1.4793929	1.4662637	1.5419296	1.5228103	1.5292376	1.5551407	1.446549	1.6007155	1.4596992	1.5080083	1.4828912	1.5356444	1.6070973	1.6245585	1.5583794	1.5262079
25841	-0.871453598	-0.874314362	-0.738999188	-0.673074959	-0.454899159	-0.996849945	-0.800123365	-0.770574845	-0.086488019	-0.921571225	-0.432137869	-0.442285722	0.234877225	-0.369140909	-0.499820259	-0.241456823	-0.257038367	0.290792176	0.388639214	0.465268786	-0.5887869	-0.650156081	-0.725827462	-0.724767958	-0.750787556	-0.962231343	-0.634516257	0.319547468	-0.155491308	-1.025112462	-0.983123554	-0.70175641	-0.86207791	-0.01591343	-0.733092875	-0.116776415	-0.890344923	-0.430935348	-0.871173209	-0.08170889	-0.618712826	-0.673701193	0.020076078	-0.241555657	-0.846326466	-0.39463079	-0.051148085	-0.675203954	-0.337139371	-0.720828056	-0.37460575	-0.152979049	-0.493553427	0.042828998	-1.229475676	-0.404024566	0.398292979	0.152960933	-1.043933006	-0.781684124	-0.590191342	-0.645330951	-0.210634759	-0.293808639	-0.088177874	-0.353541549	-0.559469427	-0.63872157	-0.208032505	-0.752026892	-0.76188645	-0.465790872	-1.121014809	0.540390459	-0.252036909	-0.814993787	-0.429130154	-0.518281675	-0.614023677	-0.634906227	-1.097587642	-0.167536537	-0.899366648	-0.013033463	-0.696430906	-1.095601147	-0.589831811	-0.731558831	-0.489003038	0.096169035	-0.024159223	-0.037947395	-0.217086172	-0.740859884	-0.27557095	-0.35539817	0.033155476	-0.103986568	-0.081756257	-0.235065556	-0.419453197	-0.732345214	-1.00373489	-0.576083449	-0.536293076	-0.626457393	-0.14402291	0.475180224	-0.196566258	-0.631928776	-0.798449894	-0.395153743	-0.613603111	-0.255462906	-0.022113485	-0.719743552	-0.5064237	-1.04178156	0.075525176	-0.969151404	-1.3559356	-1.014924036	-0.940260829	-0.229139801	-0.941362196	0.055087157	-0.526537918	-0.565997421	-0.770277724	-0.788728621	-0.320547001	-0.743062882	-0.814378793	-0.441073211	-0.555996386	-0.316405289	-0.579125711	-0.13424812	-1.101572161	-0.442695428	0.037057697	-0.407595033	-1.333682206	-0.428601717	-0.559385459	-0.120146492	-0.314955528	-0.732632151	0.293632015	-0.393431514	0.303270927	-0.352129169	-0.430871069	-0.460642508	-0.406821943	-0.313770029	-0.776294194	-0.594625764	-0.132840668	-0.553496567	-0.675228107	-0.602149908	0.07216355	-0.700642838	-1.179080124	-0.55720702	-0.325434182	-0.957572066	-0.62716643	-0.584747895	-0.543264092	-0.125020325	-0.651186165	0.198183235	-0.50703787	-0.603710391	-0.158185131	-0.677428262	-0.183045732	-0.420857322	-0.516560705	0.037226274	-0.69789204	-0.607560209	-0.379432418	-0.477410238	-1.022374774	-0.641544273	-0.332555777	-0.802647636	-0.532507351	-0.488155586	-0.415929348	-0.399042787	-0.697892014	0.163418328	-0.726392371	-1.138355312	-0.953686089	-0.476953073	-0.932021674	-0.271485685	-0.848431294	-0.577811545	-0.571132335	-0.728652338	-0.79277924	-0.914746054	-0.544288925	-0.577811235	-0.20143536	-0.369163955	-0.626656852	0.044890876	-1.33664161	-0.143747748	-0.072645455	-0.656083526	-0.670985709	-0.164513604	-0.824655734	-0.750160071	-0.644222009	-0.538020513	0.007836564	-0.62767881	-1.02527115	-2.985404217	-0.26611579	-0.831729156	0.201661441	0.032519216	0.281281235	-0.048127899	-0.115367179	-0.595757106	-0.285513858	-0.731795123	-0.188868635	-0.698969256	-0.046577062	-0.809013192	0.236010752	-0.829485808	-0.311736582	-0.842830144	-0.158708269	-0.809013233	-0.310007344	-0.160638514	-0.228645549	-0.07463928	-0.950329343	-0.402489239	0.09078785	-0.186371049	-0.905119082	-0.02155445	-0.128641482	-0.601614638	-0.628740638	-0.269845068	-0.582104888	-0.544288732	-0.287735451	-0.85212663	-0.747389566	0.525187283	0.291599869	-0.417172478	-0.131858814	0.110265754	-0.369163985	-0.081841526	-0.260839824	-0.372475577	-0.040106968	0.158428841	-1.351635516	-0.428723861	-0.133260609	-0.582104886	-0.091913975	-1.168691428	-0.449027649	-0.41824617	-1.359061985	-0.841677383	-0.686131659	-0.505419342	0.140295391	-0.362286381	-0.114353969	-0.211743897	-0.948122122	-0.049190838	-0.71856885	-0.78339935	-0.375163937	-0.060796925	-0.350697448	-0.412181651	-0.328481554	-0.099540473	-0.819016771	-0.707949783	-0.065135645	-0.536657643	-0.508746771	-0.277146908	-0.37775817	-0.316477901	0.123066694	-0.680776131	-1.232076368	-0.371344694
10449	0.284404238	0.28121493	0.46513623	0.057946761	-0.714785549	0.129029839	-0.695864326	-0.269221081	1.192086611	-0.342730586	0.050044621	-0.203343814	0.42398958	0.412653205	0.166991087	0.927481981	0.640167259	0.103108836	0.095176211	0.970621564	0.764677872	0.566737999	-0.297608801	0.275650698	-0.122739182	0.437857768	1.436500371	1.168961255	0.014136869	0.374774947	0.223556486	0.464661496	0.519599341	0.120789168	-0.422239886	-0.712178616	-0.535820066	0.582423496	0.27585174	0.084449126	-0.0909374	1.285315196	0.304941476	0.143613912	0.744917951	0.482641175	0.468224939	0.758688832	0.063205504	0.256501668	0.441706836	0.710027037	-0.002181949	0.771591104	-0.534291881	0.623184238	1.209267234	0.1952958	-0.158362999	0.864106016	0.405282452	0.328424075	0.694192483	0.964829891	0.336906323	-0.520815027	-0.078338757	0.603857069	0.163688104	0.338850794	0.053857552	0.134650242	-0.363139292	0.054945226	0.885437468	0.41978817	0.764855191	-0.413419931	-0.081131108	0.656554477	0.348765094	0.48040397	-0.181860015	1.08113367	0.045332594	-0.388669318	-0.539871426	0.846177991	1.077405968	0.679874576	0.051609839	1.337003752	-0.06869979	-0.565998685	-0.482069373	0.828584807	1.121589116	-0.151560796	-0.221582396	0.367833766	-0.222742535	0.764854796	0.24975236	-0.399944387	0.257143636	-0.18529821	-0.487174716	0.610461317	0.919575671	0.908453467	-0.141030304	0.654134932	0.78433366	-0.524795616	0.638787216	-0.157478511	-0.413989278	0.04102117	1.29428289	-0.49974497	-0.268817281	0.296718037	0.860891045	1.301207913	-0.086568075	0.912802737	-0.318755846	-0.218395601	0.080622369	0.593690201	0.155268642	0.422531579	-0.163916871	0.168724286	-0.825709927	-0.141526832	-0.098394784	0.377923142	-0.183626996	0.088565692	1.190035728	0.654238785	-0.033080863	0.280888785	0.329118506	1.28918679	-0.029857772	1.139242169	0.666874203	0.42708913	0.5538036	0.972863252	-0.37528775	0.039310346	0.228571111	1.051619161	0.67030197	-0.575406998	0.039310325	-0.180306658	-0.184940782	-0.203508433	0.785523613	0.145269782	-0.675289376	1.109839765	0.155509811	-0.132717751	-0.092309744	-0.298885774	-1.338039176	0.219444004	0.736756945	0.762482354	-0.184026004	0.116989038	-0.519640741	0.225759221	0.546780859	1.171793195	-0.273738348	0.171627498	0.225759247	-0.103466903	0.468951771	0.144410875	-0.708825284	0.674501849	0.46506351	-0.236719297	0.128449173	0.356006052	1.610793071	-0.755114765	-0.264808938	-0.134134305	-0.054520949	0.765451853	0.34472612	1.107512495	0.996611509	0.52081829	0.642195264	0.301979822	0.277089067	-0.22171119	-0.587424919	-0.417905143	0.533338332	0.77570084	0.648853117	0.560777908	0.129821544	-0.959914982	0.1225028	0.854863434	0.610871248	0.221234265	0.449657554	0.092104724	-0.263551597	0.378157056	0.204977239	-0.729871902	0.583653094	0.869994617	0.753428885	-0.957951126	-0.019818755	1.132087373	0.531859638	0.432391808	0.551497518	0.45981355	0.329765203	-0.030604306	-0.103466886	0.425521928	0.705157277	0.064155416	-0.546171209	-0.139434983	0.480992372	-0.119232644	0.525672256	0.315497834	-0.095095751	0.112907605	0.35032263	0.511181359	0.954240537	1.73820176	0.266168828	0.005534179	0.267667919	-0.461490912	-0.072246029	0.16068481	0.532852035	0.330316455	0.750948677	0.535676064	0.415849712	0.54582377	-0.164667832	0.498708964	0.294551337	2.08351336	0.13546245	0.516977809	0.788532141	0.868076096	0.644161217	0.351326545	0.468528137	1.09535689	0.186528355	0.538624273	0.885748384	0.115670488	0.268387044	0.163008925	0.931066659	-0.02483813	0.510261183	0.548106744	0.407791135	0.875661084	0.651623753	0.380983744	1.194839622	0.600513614	0.778588846	0.3596714	0.918367694	-0.856403654	-0.41166805	-0.480865511	-0.061208182	-0.009045211	-0.395593769	0.828394976	0.057889389	0.461171836	-0.006247546	0.398130923	0.011533851	0.595678333	0.591918598	0.085575802	0.258468902	0.408824247	0.525672242	-0.032752493	0.346237964	0.818723336
32	0.000164083	-0.166438955	0.27398181	-0.47861553	-0.373510038	-0.008153041	-0.781912005	-0.494537938	0.682736491	-0.289935548	-0.003698661	-0.018354285	0.013754216	0.715277418	0.2735749	0.879763834	0.396732243	0.434899251	-0.753817282	0.510288431	0.163852321	0.67194965	-0.185542964	-0.314398934	-0.170823374	0.636551285	1.124852759	0.818928944	0.251928503	0.327535763	0.347181939	-0.16418619	-0.220411786	1.028082134	0.183964588	0.574346323	0.032698546	0.166282173	0.449855992	0.481446992	0.115188179	-0.002190396	0.160088933	0.143078866	0.080737832	-0.114653657	0.634019008	-0.712471807	0.011716449	-0.190999602	-0.232256741	0.579044858	-0.414258829	-0.016491658	-0.213285841	0.087156995	0.41231539	-0.290556342	0.22081561	-0.281243761	0.293992808	0.063259038	-0.66015514	0.368620819	-0.572297091	0.465789421	0.207360756	0.475369055	0.03791684	-0.084505641	0.372091657	-0.117786904	-0.058131063	-0.091826751	0.57353541	-0.074385816	-0.210395545	-0.324647732	-0.609764827	0.616988535	-0.221243185	0.759060772	-0.279249928	-0.079854225	-0.218669726	-0.000428971	-0.479421772	0.11008859	0.045237	0.895036469	-0.141068471	1.104674187	0.179664396	-0.162829195	-0.287371127	0.762085399	0.252156198	0.126096969	-0.445046391	-0.174628475	0.107363901	0.627216248	0.026882057	-0.283770103	0.457014316	0.145103783	-0.148098341	0.189168574	1.224980625	0.241275191	0.576298654	0.607203206	0.564880478	0.074982112	0.378955021	0.35077694	-0.471198129	0.515769314	0.860997539	0.351687567	-0.700790178	0.995018709	0.427165742	0.790896558	0.654500194	0.19138854	-0.184542975	-0.26215343	-0.184144989	0.202101343	-0.264345225	0.096007119	-0.036092273	-0.059807634	-0.349407349	0.059977706	-0.319031864	0.04945172	-0.07403516	0.015548234	0.179583753	0.230140854	0.172260107	0.240442939	0.50014776	1.155160856	-0.157335586	1.371577101	-0.000999717	0.470411884	0.203491385	0.654096479	-0.123108546	0.098706942	-0.018148522	0.27158469	-0.258499585	-0.676730202	-0.255664467	-0.000684738	-0.125936026	0.008847186	-0.245948643	-0.302971874	-0.047622308	0.201901609	-0.315387868	-0.312476409	-0.552745273	-0.382507926	-0.304669785	-0.310893683	0.049769947	1.609829372	0.358962622	0.03338458	-0.226229518	-0.503763754	-0.252816229	0.295329312	-0.390578768	0.442769546	0.054130183	0.13209151	-0.258114608	0.022780667	-0.396804167	0.27661865	-0.04965257	-0.074704289	0.352956338	0.158673235	0.966793032	-0.098666259	-0.172937868	0.28310905	-0.045926021	0.325350808	0.036536287	-0.197911115	0.240292451	0.297588103	-0.210467522	-0.017376944	0.20109934	-0.33867484	-0.388041207	-0.4724211	-0.32275297	-0.134092907	1.329482891	0.266064616	0.498708973	-0.201587471	-0.377063394	-0.255664554	0.477861612	0.081301083	0.405349708	0.219739604	-0.044284605	-0.241972864	-0.019771197	-0.378805823	-0.057965391	0.101170463	-0.538218301	-2.087747371	0.533965308	0.357103249	-0.012818713	-0.078951344	-0.02129881	0.498708973	0.83118014	0.413262379	0.194960548	0.562002141	0.750378994	-0.219918512	0.323401417	-0.092942413	0.458723359	0.008439002	0.4022061	0.232026157	-0.248607533	-0.045926123	0.373127123	0.558383535	0.58713548	2.028200928	0.402640356	-0.101861639	0.125427296	0.159461493	0.163785581	-0.265913218	0.1858412	0.282286727	0.054537546	0.254237604	0.134025816	0.17873199	0.350642037	0.262399455	0.612786835	2.15134632	0.738842341	0.56430018	0.056152371	0.334179724	0.229259916	0.260916305	0.936333434	0.116126189	0.255009298	0.835427323	0.82274578	0.344710578	0.516583524	0.040903121	0.392730359	-0.333795646	0.342712782	0.21397205	0.16340195	0.046206336	0.114530771	-0.175908977	0.351800139	-0.020583665	0.533965165	0.040903151	-0.095238748	0.232026149	0.259034079	-0.119921414	-0.040153893	0.2113029	0.358199238	0.005279975	-0.034007896	-0.040153881	0.558383576	0.317664453	0.095860127	0.156230334	0.212055913	0.105606153	0.598694419	0.987924626	0.360461762	0.093986066	0.323785051	0.540566989
33	-0.932613749	-0.990518182	0.574288291	-0.88828999	-0.813538904	-0.884725559	-0.916710756	-0.893343816	-0.654234654	-0.918280532	-0.979361915	-1.037842859	-1.084524662	-0.988722327	-0.999774584	0.495394085	-0.646416176	-0.889947607	-0.820517558	0.628388766	-0.876515213	-0.540033078	0.365249195	0.214969664	-0.919533345	-0.873031133	0.308283585	-0.691188549	0.302879741	-0.977531981	-0.96154453	-1.246017299	-1.279534311	0.40689135	-0.234328793	-0.510114634	-0.829654583	-0.19018369	-0.694852441	-0.163401251	-1.091478626	-0.300146978	-0.723496823	-0.6805672	-0.136306668	-1.360387868	-0.238653127	-1.588434267	-0.605582429	-0.346373535	-1.105266437	0.195399481	-0.709582319	-0.448840417	-0.178679522	-0.631527415	-1.050489374	-2.250532683	-0.474232808	-0.316935841	-1.205304206	-0.580387068	-1.233442584	-0.19719187	-0.27265959	-0.918221508	-1.090157956	-0.492323368	-0.752041154	-0.534550941	-0.905064374	-0.71037848	-0.365066845	-1.9788049	-0.365621178	-0.58473742	-0.486192318	-0.117848797	-0.898612898	-0.258697178	-0.852675055	-1.060043812	-0.527374871	-0.151217286	-0.253696601	-0.760623135	-0.456655371	-0.392443504	-0.506679387	-0.315094917	-0.711839442	-0.973856013	-0.955480202	-1.138153642	-0.501274478	0.341333136	-0.702998346	-1.491735016	-0.620933484	-1.347975425	-0.222419709	-0.121949231	-0.439261569	-0.907111593	-0.489349887	-0.403060548	-1.833086746	-0.38006221	-1.303569379	-0.556680819	-0.84580278	-0.190185346	-0.325094572	-0.61213729	-0.931064043	-0.347106872	-0.140261963	0.053042435	0.372352819	-0.332022764	-0.057992339	-0.364547772	0.249483785	0.79912152	-1.414656783	-0.326871054	-0.444355834	-0.13424754	-1.233765171	-1.088274804	-1.159378551	-0.715267409	-0.761724848	-1.415324251	-0.541576678	-0.810474942	-0.969518654	-0.917549427	-0.784971488	-0.179371034	-0.199882725	-0.504833113	-1.619712077	-0.225158008	-0.215330281	0.024660977	-0.754947771	-0.504833113	-0.21665924	-0.556768744	-0.534222601	0.658552629	-1.184469996	-0.907277876	-0.114462421	-0.182060462	-1.505909333	-0.015945851	-1.009443845	-0.709993504	-0.787740865	-0.949699871	-0.941352097	-0.702186108	-0.524552702	-0.080611623	-0.371293124	0.053010976	-0.208506194	0.117120241	-0.286469556	-0.522152243	-0.704440394	-0.951931472	0.175576402	-1.250925032	-1.5835953	-0.212251504	-0.943899561	-0.378113625	-0.345422303	-0.118164785	-0.713906168	-0.338151965	-0.995283808	-0.555031113	-1.422292802	-0.630138389	-0.046591636	-0.606787901	-1.171834106	-1.183380095	-0.759756079	-0.450264823	-0.078528473	-1.04585095	-0.939104449	-1.298061496	-1.05168528	-0.707239231	-0.165423428	-0.491917109	-0.557117285	-0.83705864	-0.594718292	-0.509167267	-1.087349072	-0.789993742	-0.829021796	-0.86097792	-0.916368549	-0.253692093	0.122697713	-0.82080241	-1.226843188	-1.103725665	-0.99303464	-1.234540163	-0.333115985	-1.512333149	-1.434778835	-0.491917204	0.580186548	-0.883759978	-0.918994681	-0.995283904	-1.237805224	2.946606945	-0.209007999	-0.584739793	-0.043383258	0.055442407	-0.018923931	-0.245906768	-1.083033797	-0.368999877	-1.143935773	-1.044124604	-0.7570317	-0.83585083	0.189500715	-0.336984223	-0.649502213	-0.915319219	-1.203418761	0.225177572	-0.363192926	-0.656745173	-0.360993509	-0.842962602	0.007160831	-0.443213141	-0.890429736	-0.78774064	-1.100061419	-0.56528634	0.187008065	-0.535311919	-0.562309737	-0.974423228	-0.45368218	-0.784386683	-0.314296179	-0.06051325	-1.062961379	-0.871512813	-0.878051774	-1.065835832	-0.568703434	-0.855305249	-1.127073466	-0.85472978	-0.597537244	-0.821368443	-0.321813705	0.413959604	-0.250360953	-0.792232449	-0.164918747	-0.193427228	-0.812102287	-1.262778412	-1.507700067	-1.131148113	-0.902666147	-0.504625159	-0.255355826	0.149241065	-0.675893977	-0.621188716	-0.269314309	0.035730264	-0.405303024	-0.709473726	-1.047406997	-1.306533192	-1.628163782	-1.191054685	-0.204276638	-0.715066892	-0.824611283	0.30933788	-0.893384093	-0.366763362	-0.803767854	-1.298061419	-0.820802462	-0.524552773	-0.181022499	-0.272992958	-0.068729114	-0.76035107	-0.341506226	-0.308437975	-0.595281028	0.306140911
34	0.322808968	1.53901074	1.092073006	0.866688606	0.9244358	1.279494684	0.730534232	0.594980296	0.96944589	0.893348179	1.064488754	0.989730943	0.993467814	1.709984593	1.125658046	1.04577905	0.831270867	0.112367306	0.775304408	1.030040785	1.103539607	1.193891956	0.944517768	1.180350946	1.439241923	1.110684116	1.600885172	1.16733747	0.423770086	1.198989617	1.822323732	1.309676684	1.030641284	0.198663337	0.708391054	0.721099669	0.716554929	0.8745996	0.995619192	0.682465917	0.904628446	1.232469409	1.196428014	1.257877114	1.156431549	1.489163148	1.027567131	1.927609499	1.279794599	0.974862826	1.279678133	0.827956167	1.43348175	0.449186506	0.610839017	1.335140704	0.428286706	1.481214435	0.811264919	1.205778482	1.28538153	1.466476086	0.41520186	0.666650648	1.336058364	0.868402345	1.379763334	1.126219464	1.212734285	1.18086311	1.109437076	1.147505064	0.997019848	1.033308879	0.620081695	1.279077657	1.195830716	1.016636474	0.890348565	1.608805462	1.660186779	1.187343442	1.246150547	1.685090675	0.99967901	0.469721211	1.115921228	1.365013422	0.820777386	0.734823618	1.220540585	1.180651418	-0.001062965	0.744814482	1.117703276	1.010214614	1.230855462	0.771876304	-0.065591642	1.447009258	0.634268836	1.123219158	1.369073787	0.994124718	1.152952269	1.095847535	1.060406259	1.115715164	0.61628761	1.257871693	1.292994357	1.688597596	0.50609792	1.109437076	1.06229199	0.566791026	1.146241971	0.380608228	1.354689594	0.672451649	1.453276999	0.9133206	0.793593287	1.244495187	1.25434668	1.569500798	0.729413076	0.52641575	1.026732469	1.172719544	0.808894378	1.178505632	0.584883087	0.882427698	0.719778737	1.065567604	1.057813446	1.203314578	1.361742189	0.768732454	0.35613577	1.255871751	1.260264382	1.357343164	1.080700942	1.983321962	0.619489727	1.297606246	1.725401553	1.189514226	1.090857649	0.742623616	1.051029081	1.063679178	0.950852808	1.201122058	0.882517936	0.961528058	1.078487276	1.159634673	1.104964425	1.098429207	1.343027938	0.837440335	0.966126109	1.140943289	1.295705206	1.059264257	1.115813277	0.950852786	1.035881595	1.045273537	0.913466114	1.191165981	1.114488059	0.923497123	1.092086052	0.91152843	1.035524937	1.24870218	0.938563332	1.082339913	1.100159699	1.071958774	1.024768259	1.089245319	0.926056216	0.981909989	0.895899362	1.017259929	1.04097578	0.798158177	1.278677163	0.944386277	0.771014764	0.934122737	1.031642671	1.04692486	1.028582048	1.159634694	1.142797645	0.97570414	1.069172138	1.021975253	1.07091355	1.12082485	0.933131033	0.948517936	1.06333929	0.999857731	1.219716563	0.860847801	1.199605613	0.8290352	0.848897675	1.020263019	1.078824564	0.771014785	1.072620713	1.093523395	1.041700505	0.977676965	0.988183813	0.789646025	0.835684236	0.874239164	1.196784878	-3.490878562	1.250744515	1.26951483	1.037958243	1.152468434	1.2062678	1.217706813	0.988183808	1.20856646	1.249928579	1.004933527	1.17185664	1.066723395	0.816525488	1.073347677	1.132215848	1.250364343	1.035881583	1.015249799	1.043029372	1.097065964	1.097752772	0.933131011	1.119340129	1.266059744	0.980946993	1.043029382	0.982213826	1.222579286	1.060995469	0.990744977	0.980946969	1.164164625	1.396274425	1.06169942	1.163781109	1.093115788	1.200739893	1.180694908	1.29570525	1.311111851	1.007672288	1.179174792	1.033466821	1.174194892	1.123821954	1.16189085	1.097384929	1.229769259	1.248702187	1.044587461	1.218893973	1.073002328	1.005600575	1.004253047	1.099810712	1.119340124	1.103398307	0.992731993	1.113836973	1.270644754	1.14059548	0.938563361	1.048336873	1.090288973	1.141698307	1.15748603	1.102636888	0.735426453	0.865427929	0.850456755	0.922302793	1.128112062	1.056543364	0.965794427	1.094277504	1.073707389	1.146171965	1.06099543	0.841944395	1.132947991	1.173419248	1.245256451	1.034830686	1.152078831	1.178095487	1.076748316	1.151318689	1.239968184
35	-0.271691093	-0.410732429	-0.183413593	-0.329863576	-0.155926832	-0.215808686	-0.459499818	-0.438140881	-0.056998893	-0.500121694	-0.379378212	-0.429399887	-0.152953515	-0.091920871	-0.581497104	0.148014536	-0.098448968	-0.180227592	-0.311785686	0.318673226	-0.173165006	-0.393504563	-0.270659524	-0.132205539	-0.270659586	-0.204021827	0.111868774	0.552243277	-0.340888245	-0.159314977	-0.152414869	-0.290443522	-0.06617688	-0.839998208	-0.465679633	-0.534067668	-0.402403719	-0.151679906	-0.259820236	-0.225073945	-0.115346888	0.100690517	0.079135121	-0.578029086	-0.027872592	-0.238777541	-0.097576331	0.079727809	-0.18751581	0.091631266	0.030110815	-0.292099498	-0.011981568	-0.461153761	-0.478440906	-0.015568506	0.07769702	-0.242942378	-0.386850441	-0.245181998	0.063036651	-0.538069564	-0.32410434	-0.231184464	-0.117358573	-0.105798296	-0.133407785	-0.197416132	-0.667702055	-0.383984066	-0.15391128	-0.405783783	-0.495909967	-0.333715817	-0.151869122	-0.594670546	-0.305071027	-0.300302634	-0.200138678	-0.265713697	0.307006003	0.042348192	-0.536809732	-0.223327123	-0.205825235	-0.099746415	-0.166319009	-0.020768855	-0.197332985	-0.234305728	-0.560656262	0.321305103	-0.356545186	-0.042806888	-0.597855461	0.032168203	0.19644239	-0.070506212	-0.44771084	0.06834903	-0.463908014	-0.380886658	-0.020836076	-0.122407333	-0.233640402	-0.251408732	-0.214466554	-0.227471119	0.414972184	-0.24074676	-1.106332104	-0.33113068	-0.067117205	-0.246031421	-0.044102765	-0.283627851	-0.340951871	-0.050290333	0.333800553	-0.492143907	-0.458404901	-0.036968411	-0.050578725	-0.105273111	-0.044645885	0.167363667	-0.085005634	-0.453531056	-0.285110967	-0.071779061	-0.17775698	-0.077551063	-0.4181462	-0.229316193	-0.34441303	-0.461647303	-0.94397985	-0.204756461	-0.260950926	-0.144946716	-0.15736232	-0.042394055	-0.49685384	-0.103843539	-0.353395898	0.149408023	-0.133358354	0.398995979	-0.192838352	-0.346597418	0.016225172	0.10377752	-0.587199546	-0.079405742	-0.082486279	-0.429538348	0.217960663	-0.275165657	-0.048113377	-0.023287611	-0.272214931	-0.441452437	0.102687134	0.006131308	-0.534031522	-0.009370883	-0.129012426	-0.516377518	-0.070917358	0.025594231	0.04711637	-0.287018726	-0.300699576	0.075231723	-0.434448715	0.122737321	-0.128687149	0.307933952	-0.213390911	-0.08130201	0.16313111	0.050443121	-0.14775446	-0.315688526	-0.356170476	-0.706554091	-0.345497189	-0.560496643	-0.185438444	-0.462745225	0.090570522	0.190044379	-0.130224812	-0.314463183	-0.133386047	-0.458741636	-0.617336341	-0.399986782	-0.062834257	-0.293359839	-0.188838174	-0.244459971	-0.106933126	-0.331682765	-0.201960178	-0.282763162	0.146775732	0.526636346	0.108881393	-0.088922017	-0.709614139	-0.366616379	-0.284133233	-0.093049146	-0.030883477	0.258868256	-0.384722563	-0.255273573	-0.443102333	-0.878048143	-0.376578083	0.006424409	-0.281592774	-0.71291579	-0.23354728	-0.349557406	-0.459669543	-0.819606666	-0.013463809	-0.801547467	-0.482647825	0.020213841	-0.599149217	-0.586214606	-0.045055433	-0.032199939	0.295654566	0.005799545	-0.28095321	-0.223140105	0.111862056	-0.159765861	-0.397341468	0.114179464	-0.120972311	-0.48296094	-0.186969457	0.002370346	-0.064651975	-0.108173733	-0.086465471	-0.237967924	-0.014598313	0.068501807	-0.206401775	0.145626523	-0.361865359	0.018295432	-0.187600023	-0.320506381	-0.376941157	0.041146082	-0.380917998	0.140348591	-0.287018738	-0.25496435	-0.378239885	0.271820609	-0.042066209	-0.097522525	-0.523945815	0.077815782	-0.465378228	-0.087403999	0.292297482	-0.634889203	-0.405683885	-0.277686934	-0.61629906	-0.287671241	-0.018954123	-0.183620606	-0.056571093	-0.194082203	-0.178625506	-0.546599148	-0.397701069	-0.162046547	-0.406005775	0.22785749	-0.20103169	-0.13773429	-0.2850496	-0.111032281	-0.367259024	-0.240095808	-0.232228774	-0.534344611	-0.64025646	-0.291422714	-0.621101046	-0.124653148	-0.158536722	-0.206719252	-0.088065555	-0.251436289	-0.405387797	-0.278185649	-0.2590516	0.119769994	-0.49627745	0.016393868	-0.176182539	-0.468694906	-0.121301763	-0.193759071
36	0.693316732	0.88953354	0.288068666	0.838296979	0.526309251	0.588004793	0.535243966	0.474450467	0.163857916	0.700151941	0.543196528	0.427616025	0.56720835	0.583435744	0.383028394	0.155788114	0.52150806	-0.210808215	-1.174075118	-0.290251319	0.89538019	0.954590081	0.328208913	0.60744277	1.045637279	0.417939672	1.59132827	0.124621396	0.278256409	0.755096761	0.304180886	1.45803569	0.947627613	0.273776728	0.371927918	0.394591648	-0.237788603	0.373518975	0.46112563	0.406158463	-0.388095892	1.279776854	0.153102927	0.433018294	0.276368426	0.102838501	0.201696415	1.014532213	0.910992945	0.456531217	0.408940683	0.415718898	0.085003002	0.268268229	-0.049966389	0.676987221	0.24809222	1.035748007	1.187628958	0.625474067	1.327495246	0.826843691	-0.030336038	0.254837845	0.956163183	0.14477283	0.287698918	0.516431607	0.733374406	0.784780758	0.785114573	1.007734315	0.615791661	0.35000503	0.893810395	0.935880989	1.057661795	0.022632847	0.168661014	1.216395947	0.195552126	-0.103215751	1.085897373	1.448267447	0.582434951	0.289997598	0.725683001	0.501616124	0.842374535	0.593227753	0.862899167	0.013147535	-0.883944628	0.260833933	0.788545435	-0.076495329	0.718129719	-0.357290671	0.17197312	0.80985623	0.194830285	0.508483306	0.670301131	0.149903038	0.004269598	0.878421472	-0.120153271	1.025743488	-0.142821357	1.127977042	0.680170659	1.054273649	0.867373663	0.604976963	0.189294169	0.168660007	0.100898146	0.041514107	-0.109048551	0.081790005	1.240080275	-0.319489234	-0.017853962	0.796867546	-0.157468196	-0.302066107	0.490970006	0.233188699	1.261773858	1.721836041	0.856283638	0.689153853	0.497798035	0.532623004	0.569144045	0.454408863	0.190559751	0.629035065	0.620599202	0.287557824	0.921610916	0.180004242	0.70396895	-0.564894671	0.401273866	1.05049919	0.040303054	0.279092319	0.22810849	0.342052125	-0.482156256	-0.084574122	0.537264532	0.636058751	0.580135215	0.387516883	0.315689099	0.55035389	0.494392897	0.672092942	0.787785403	0.720699903	0.023321221	0.359223312	0.412658638	0.720699898	1.140153216	0.481772654	0.541027586	0.269239465	0.370029279	0.704132869	0.67991348	-0.396214625	0.80421836	0.547037864	0.720699878	0.358512674	0.559663537	0.342173479	0.667118311	0.524207278	0.532236788	0.721103761	0.616920049	0.800677633	0.996478412	0.651668618	0.999694817	0.263352912	0.269645871	0.597309981	0.353543869	0.736130056	0.61731708	0.317655547	0.409824983	0.464533937	0.558496062	0.412658641	0.656892931	0.564789092	0.58771036	0.421403583	0.30678287	0.55237608	0.411390016	0.40693059	0.526265761	0.718228648	0.205068971	0.985136539	0.733194642	0.49111304	0.3474487	-0.020810206	0.035229404	0.330296671	0.103948447	0.742270947	0.563059859	0.338786556	0.602620042	0.641279081	0.769512858	0.488797049	0.141695631	-4.504237783	0.866425884	0.673265684	0.877569444	0.596479699	0.716650913	0.801077974	0.449400576	0.444393515	0.415059784	0.17225188	0.557733248	0.403726514	0.355022846	0.373346037	-0.043454288	0.702903253	0.726570357	0.914302049	0.731569714	0.584597213	0.448962356	0.354329274	0.399356137	0.524621697	0.807677452	0.825152972	0.621595808	0.529772242	0.850427089	0.568227112	0.462488648	0.26303492	0.826088657	0.622039967	0.534617621	0.476235445	0.545492906	0.651668603	-0.002163606	-0.009039708	0.411836516	0.881069776	0.766970471	0.247797559	0.895968364	0.570165507	0.310873618	0.766970425	0.626143855	0.259518393	0.225478156	0.909438789	0.208551996	0.470818463	0.292894208	0.526265794	0.582207698	0.467199436	0.441935852	0.524621688	0.606226566	0.986583981	0.294521108	0.407341494	0.729458027	0.595316715	0.121578863	0.509968156	0.451851301	0.353126884	0.480971604	0.805602971	0.541430503	0.35773958	0.750588201	0.356553449	0.303908085	0.035994979	0.380589168	0.458195346	-0.452055875	0.343798407	0.331971076	-0.146239881	-0.357459706	0.33684362	0.516911666	0.428505815
37	0.60786083	0.38005834	0.62106082	-0.07143567	0.17507704	0.54339742	0.06164956	0.57978707	1.26416432	0.1405691	0.43935438	0.40842633	0.1939941	1.19047956	0.85082911	1.3181817	1.3190606	1.11350101	1.0075541	1.10824076	0.83014884	0.33614645	0.56809179	0.54045922	0.16454402	1.01509946	0.85005317	1.04547427	0.75031911	0.64403841	0.72183707	0.67159366	0.52985685	0.40274922	0.98519911	0.52286013	0.74540263	0.76768157	0.71595576	0.81469139	0.87137083	0.50607376	1.2952653	0.54102702	0.67156206	0.8356373	0.8909275	0.48418055	-0.34988491	0.79924271	0.77646151	0.74202886	0.85363301	0.71834991	0.64712692	1.01485123	1.71035842	0.7021583	0.36560497	0.66036306	0.74583304	0.75975879	0.55991253	1.11253326	0.47394297	0.70366976	0.48456291	0.77282263	0.72011445	0.60462049	0.39685379	0.60041601	0.32234366	0.60769836	1.04624644	0.84606828	0.78968288	0.81777632	0.74824441	0.0263333	0.5844741	1.43077238	0.46065197	0.09943231	0.33306361	0.34487219	0.58801496	0.58073483	0.79481379	0.92982739	0.52905609	1.25654584	0.64390796	0.34843067	0.15293272	0.56601061	1.02123095	0.32850556	0.13304736	0.77877248	-0.16842242	0.65920182	0.37217353	0.91754731	0.5601511	0.52525984	0.6878902	0.66261077	1.53871769	0.90825006	0.66319038	1.12260809	1.0633106	0.47821342	0.26956154	0.66455786	0.3044508	0.76876682	1.09753389	0.63721192	-0.01610185	0.966474	1.03367161	0.78948903	0.75587008	0.86043424	0.33384599	0.25743967	0.25025912	0.73958541	0.67023633	0.34100648	0.1953177	0.37877488	0.32802391	0.38556854	0.42288111	0.64682483	0.451224	0.35622293	1.20963284	0.72434484	0.61554903	0.94486903	0.53397896	1.6646785	0.93308576	1.28266693	1.3723568	0.71860805	1.19173811	0.71285942	0.36366274	0.381643	0.76261743	0.95602149	0.40684967	0.40445002	0.58048878	0.37606701	0.47535569	0.43770286	0.91169647	0.52492457	0.56562262	1.08602036	0.17298967	0.41558061	0.59927591	0.40979155	0.3870269	0.39147866	0.19155421	1.61768417	0.14762216	0.31759798	0.58872671	0.40108349	0.59028739	0.49023879	0.6745829	0.74344162	0.65242306	0.65527973	0.64853759	0.84847733	0.45420465	0.43433888	0.39077233	0.70889185	0.71424974	0.73123706	1.21681286	0.55755163	0.64026436	0.88456716	0.4508243	0.57016029	0.41017554	0.93956497	0.52806491	0.64447091	0.41926691	0.54341199	0.47535563	0.33225614	0.57700774	0.2419902	0.34324305	0.41383867	1.28524219	0.76691634	0.40223552	0.58048879	0.66684707	0.65878133	0.62569975	0.24199022	0.73041503	0.14230503	0.79027893	0.41317242	0.4637643	0.36837645	0.89854653	0.63462097	0.82681419	-2.14282059	0.55717679	1.10077225	0.61189575	0.05793562	0.77535641	0.85707943	0.65917127	1.04288572	0.86065848	0.99877523	0.96602062	0.36194003	0.90744032	0.83124479	0.97637898	0.41489126	0.84977166	0.26430383	0.73710158	0.64853764	0.72462719	0.42980818	0.7188527	1.79038216	1.05131242	0.53101162	0.39147868	0.83304875	0.61458559	0.62187693	0.61502196	0.51715128	0.69286493	0.32433622	0.67994179	0.43914257	1.05981144	0.94236005	0.77876922	1.5841292	0.48024529	0.81508418	0.598897	0.33259035	0.78172482	1.13343019	0.92635377	0.96240945	0.98519659	1.17621612	0.93197611	0.64892681	0.84468405	0.77535642	1.07710209	0.66564114	0.98804441	0.37648443	0.94379447	0.632693	0.7643552	0.95280534	1.03264393	0.58834022	0.90553081	0.58010226	0.61748137	0.64145695	0.39768743	0.74859344	0.5697512	0.79725132	0.89119759	0.57740194	0.548379	0.56862282	0.9964105	1.03014165	1.55226524	0.8484773	0.81552621	0.84303866	0.93062427	1.5801751	1.04390117	0.89204759	1.12980752	0.85447372
176	-0.559489903	-0.702760161	-0.309806605	-0.797749649	-0.414152976	-0.535726394	-0.670203777	-0.53250214	0.139305408	-0.91352101	-0.830356762	-0.628908285	-0.518033594	-0.583229725	-0.639049796	-0.22096056	-0.766767463	-0.20408412	-0.024576782	-0.066191197	-0.695655983	-0.632902603	-0.584924696	-0.722169615	-0.542239798	-0.557078079	-0.50333818	-0.099714434	-0.885745295	-0.526983475	-0.598014358	-0.426144638	-0.594106243	-0.601197761	-0.126191449	-0.136202755	-0.403986568	-0.207952597	-0.215988979	-0.291510018	-0.421080149	-0.529604412	-0.482522367	-0.637205607	-0.637002582	-1.088926879	-0.658873592	-0.84457948	-0.991765945	-0.337890784	-0.7832476	-0.428561623	-0.549076812	-0.820327642	-0.680056407	-0.473293685	-0.19025818	-0.666842393	-0.584837765	-0.562104463	-0.822138027	-0.429627749	-0.219239923	-0.241809284	-0.786371099	-0.242497398	-0.664858439	-0.341636813	-0.52985482	-0.651250859	-0.752377677	-0.885519106	-0.775984289	-0.787691478	-0.588684719	-0.902077514	-0.704917279	-0.572605032	-0.359952374	-0.626574541	-0.420779267	0.003830724	-0.47912435	-0.412356797	-0.820566955	-0.404648601	-0.395571176	-0.264099924	-0.671771847	-0.659972455	-0.692732884	-0.223804173	-0.47011962	-0.24056868	-0.813361456	-0.126986812	-0.693968434	-0.64490719	-0.490509605	-0.162652202	-0.355931097	-0.765727921	-0.766382974	-0.643117583	-0.219561615	-0.514207774	-0.74497698	-0.772837438	-0.349617812	-0.75024327	-0.704596765	-0.661101181	-0.607896028	-0.594424275	-0.84733033	-0.507975473	-0.544156852	-0.327311167	-0.043190965	-0.439620009	-0.641553355	-0.629812751	-0.718281427	0.222998149	0.146135302	-0.330681014	-0.203763485	-0.297458151	-0.655130572	-0.454582795	-0.675821351	-0.50497415	-0.406469306	-0.406469306	-0.502484044	-0.321809619	-0.489004067	-0.476367499	-0.348805184	-0.495284014	-0.623638762	-0.444198245	-0.431282747	-0.354838744	-0.323636531	-1.027233929	-1.216675645	-0.241093235	-1.053153615	-0.607251309	-0.810546198	-0.157696129	-0.664308419	-0.63420078	-0.476162284	-0.432052545	-0.562143072	-0.687468956	-0.57959526	-0.980220521	-0.776317125	-0.432859082	-0.708831226	-0.420520159	-0.526598995	-0.631630735	-1.376768119	-0.71265836	-0.520710027	0.029660886	-0.126791594	-0.464520897	-0.358266003	0.229215763	-0.624877369	-0.50594992	-0.37575434	-0.070179277	-0.572450351	-0.542829535	-0.299135931	-0.735692417	-0.455368718	-0.796936945	-0.564253145	-0.776316921	-0.747784836	-0.676463523	-0.413055599	-0.768460121	-0.573310978	-0.680803281	-0.245056066	-0.651523171	-0.679922715	-0.02540408	-0.427960442	-0.931224243	-0.307542	-0.516670258	-0.569911245	-0.001173878	-0.716064891	-0.621207478	-0.327232194	-0.703848891	-0.858427788	-0.762133342	-0.664308636	-0.759960791	0.126410297	-0.624475478	-0.133344142	-0.329792287	-0.650314865	-0.555922271	-0.435293678	-0.484877915	-0.583238055	-0.751165997	-0.446522332	-0.446980607	-0.785957426	-0.43365065	-0.475075357	-0.568311612	-0.316214017	0.338540748	-0.209080992	-0.572904626	-0.762960782	-0.946306768	-0.553176747	-0.841097693	-0.335102441	-0.674721919	-0.016876158	0.069627259	-0.362319048	-0.444547802	-0.901538632	-0.346331772	-0.399005203	-0.479201102	-0.867488404	-0.907475383	-0.55399908	-0.564596094	-0.566676242	-0.791677163	-0.444547881	-0.124160074	-0.043284736	-0.48329273	-0.661194361	-0.749429857	-0.209841346	-0.315064452	-0.592582574	-0.588650487	-0.889453042	-0.819949945	-0.700900317	-0.592164239	-0.480018945	-0.666097825	-0.362319119	0.247433931	-0.540335643	-0.575800944	-0.46452089	-0.528224845	-0.670327064	-0.420520222	-0.83429281	-0.375019782	-0.56908638	-0.573757976	-0.697112595	-0.581954992	-0.48821555	-0.202476257	-0.45977213	-0.513412993	-0.510157469	-0.734306658	-0.221911318	-0.566676486	-0.568311547	-0.511363552	-0.422121442	-0.799861913	-0.714047563	-0.533016583	-0.527777276	-0.670326918	-0.649478937	-0.741266731	-0.222308999	-0.522752766	-0.417023912	-0.654799628	-0.524055307	-0.449754772	-1.048666738	-0.229655407	-0.729012065	-0.46452092	-0.331687035	-0.850945985	-0.309102968	-0.471007222	-0.576698348	-0.564253239	-0.882394562	-0.334901875
9744	-0.309618486	-0.623945289	0.077492528	-0.191573626	-0.07888635	-0.33531789	-0.272759722	-0.003541901	-0.062653578	-0.51947877	-0.304808036	-0.518219102	-0.905088038	-0.394012365	-0.549592817	-0.18907624	-0.361016975	0.183036995	-0.314875575	0.172943446	-0.143367817	-0.696207848	0.023854807	0.033136155	-0.291270861	-0.261119081	-0.295360167	0.436992995	-0.521271121	-0.165329679	-0.123515367	-0.002962912	-0.498322659	-0.916780381	-0.094944712	-0.170689404	0.050017533	-0.181986746	0.12251554	0.207419357	-0.177264177	-0.503106847	-0.152979904	0.041029203	-0.596632709	-0.428761431	-0.214432418	-0.565506507	-0.278870276	-0.239618979	-0.182577686	-0.380388748	0.010772317	-0.375434423	-0.099321464	-0.224107626	-0.340409824	-0.178980762	-0.398538777	-0.94984436	-0.456910502	0.114810213	-0.249072563	0.169593196	-0.079269364	-0.308379006	-0.238692937	-0.055383923	-0.179274885	-0.270319489	-0.975598605	-0.316633353	-0.571350338	-0.098539632	-1.143028861	-1.168064379	-0.213521132	-0.09771674	-0.078928358	-0.19325563	-0.223404074	0.505909298	-0.377070084	-0.254482797	-0.421782793	-0.052758245	0.034180635	-0.056618171	0.09730457	-0.118442535	-0.44561723	-0.016945876	-0.360181711	-0.372299541	-0.327547261	-0.525185047	0.025248525	-0.354374348	-0.04836089	-0.237499305	-0.443160636	-0.436973162	-0.461705422	-0.017927907	0.081183003	-0.38444666	-0.085919669	-0.032246033	0.371566749	-0.462956916	-0.148638369	-0.417518761	-0.206669557	-0.374353295	-0.669327686	-0.274176359	-0.115895468	-0.320343784	-0.329552951	-0.231490735	-0.596958372	-0.21193154	-0.529447923	0.226243388	0.213317251	0.039279493	-0.305398209	-0.287918666	-0.559975884	-0.144869547	-0.159821929	0.158101561	-0.471508507	-0.100837403	-0.141702738	-0.225074365	-0.851377414	-0.186986563	-0.659004779	0.16417394	-0.044868659	-0.220312902	-0.973300755	0.006937973	-0.228242203	-0.401851735	-0.233219946	-0.223273709	-0.146674336	-0.282811603	0.134327845	-0.110173806	-0.297101265	-0.456899957	-0.278262285	-0.244041615	-0.947001802	-0.268470122	-0.280062038	-0.652476494	-0.647339635	-0.190933244	-0.329827044	-0.074704294	-0.171162081	-0.053137303	-0.192065192	-0.728926651	-0.381036264	-0.519372804	-0.353162368	-0.37677077	-0.418976348	-0.476608469	-0.256390333	-0.290960879	-0.382698271	-0.186985961	-0.80988881	-0.158616741	-0.423875302	0.098464353	-0.091436197	-0.188090105	-0.310300676	-0.361093334	-0.270571211	-0.212541632	-0.214657215	-0.001836948	-0.757386862	-0.161775959	-0.13797686	-0.304105043	-0.140621518	0.187682203	-0.188681323	-0.17116217	-0.337026075	-0.17397277	-0.121255405	-0.79972049	-0.45524703	-0.068311032	-0.336505037	-0.524476035	0.068940649	0.107879303	-0.243558862	-0.381598331	0.499619907	-0.051591438	-0.402838608	-0.305370619	-0.151460033	-0.329827254	-0.29422675	-0.833001126	-0.393948973	-0.228634319	-0.579418125	-0.505899077	-0.65187571	-0.704258555	-0.176135449	-0.407138898	-0.211342403	1.168685037	-0.103824077	-0.175576622	-0.162916286	-0.58169373	-0.666959273	-0.093551591	-0.097283703	-0.44090407	-0.246787141	-0.797835347	-0.416782041	-0.353162411	-0.002397658	-0.376770892	-0.120783992	-0.279436353	-0.174513935	-0.527798593	0.052684211	-0.374002075	-0.617577134	-0.06883302	0.021614576	-0.043478349	-0.265641257	0.077744696	-0.009990584	-0.544517217	-0.077500892	-0.220150762	0.013017461	-0.423340116	0.17631748	-0.386595655	-0.140115602	-0.205805158	-0.086336631	-0.491830597	-0.549244847	0.700404414	-0.584590652	-0.167898027	-0.207530578	-0.326034872	-0.153601135	-0.818525965	-0.052097621	0.245096097	-0.085249035	-0.020495457	-0.280062183	-0.155416101	-0.082450024	-0.28517063	0.032311295	-0.362799771	-0.6764192	-0.1423621	0.067482916	-0.591984387	-0.606542094	0.153274925	-0.075310406	-0.005224719	0.089459585	0.054287065	-0.34335549	-0.251750747	-0.116382238	-0.27163012	-0.041423372	-0.002397426	-0.499237629	-0.72892658	-0.212541669	-0.203571576	-0.401154998	-0.598301012	0.262156103	-0.413427415	0.198665527	-0.195323635	-0.481050623	0.123485553	-0.548734952	-0.470854543	-0.094636944	0.035448623
23527	-0.413638743	0.440274425	0.558087655	0.297986652	-0.105361664	-0.207403994	-0.069254173	-0.363982147	0.262306101	0.127459272	0.269656433	0.448836061	0.399606569	0.445908846	0.165414434	0.450553829	-0.168679746	-0.63939401	0.220999199	0.391515378	-0.183805901	0.563614337	0.459414672	-0.055144465	0.763463164	0.263870212	0.708757878	0.132824921	0.00340446	0.480645422	0.766587085	0.012193863	0.027673243	0.095336384	-0.331508751	-0.288699685	0.253618681	0.301276335	0.190050989	0.402021245	0.009457159	-0.109587787	0.096622957	0.69880564	0.125123642	1.014384154	0.123170642	0.778496104	0.52427686	0.329418765	0.012140611	0.039297793	-0.395787532	0.343554078	0.001262556	0.285778381	0.104073825	0.258921175	0.071289087	0.770790711	0.059824153	0.133413296	0.097711614	-0.450098604	0.722949313	-0.040463945	-0.073787515	0.175341894	0.023732124	0.322335795	0.480449539	0.142318236	0.505435079	0.167272744	0.988866093	0.926951118	0.175102339	-0.195790211	0.13102507	0.55099557	0.340584502	-0.274023484	0.290068137	0.403798261	0.286083324	-0.311062633	-0.449199565	0.376047905	0.374155727	0.124443133	-0.243752415	0.868895774	0.202869421	0.131918451	0.419485854	0.106065748	0.36064853	-0.37314076	-0.734539422	0.475925918	0.391555906	0.150759555	0.148493216	-0.123437623	0.115954652	0.386281907	0.377836287	0.170661454	0.124052302	0.70212309	0.451616061	0.820544996	0.544891374	0.488529134	0.917377846	0.226208035	-0.320988512	0.08131365	0.142815482	-0.416575913	-0.130713204	0.327390898	0.91069922	-0.217009388	-0.21351297	0.399967479	-0.437709128	-0.275603162	0.175691917	0.11358702	0.375862342	0.220305432	-0.320797454	0.02123213	-0.347899661	0.20102707	0.439802314	0.447594378	0.271588347	0.029163146	-0.542251921	0.269531488	0.586282671	0.589622487	0.032408884	0.805032713	0.892562419	0.171420104	0.61280882	0.041663469	0.567894126	0.269981561	0.057876691	0.045115553	0.076549165	0.480472718	-0.320657906	0.058838025	0.105569855	0.054321243	0.8173478	-0.113235471	0.988523935	-0.448775476	-0.590118509	0.545157179	0.530029384	-0.365525973	-0.42418793	0.252395678	-0.060461093	-0.216892275	0.085701975	0.841160362	0.4400934	0.274946276	-0.037862488	-0.074181594	0.145774648	0.114741105	-0.127283054	0.374812685	0.229324692	-0.035150644	0.200276333	0.292426091	0.038931805	0.501060409	0.403695092	-0.131126257	-0.088267567	-0.118072848	0.742274886	-0.482842514	-0.154009239	0.470620781	0.017237729	0.166354787	-0.227932855	0.863893762	-0.40238742	0.194590667	0.235071368	-0.357634693	0.280856915	-0.002098662	0.127631722	0.076549148	-0.262965304	-0.374690092	1.079892559	0.113850706	0.270006597	-0.05061829	0.226044296	0.064407115	0.453166447	-0.312495084	0.333693746	0.012780454	-0.091073398	-0.252974584	0.374256352	-0.049245023	0.216528171	0.178210964	0.123309866	-0.302556989	0.287753594	0.366874015	0.374256305	-0.108508454	0.054321253	0.509161034	-0.333608965	0.950324158	0.089441742	0.79650764	0.507658425	0.122354634	-0.06088332	0.416166249	0.199310916	-0.077314031	0.579261014	0.49288011	0.667650525	0.128509036	0.056212854	0.241434933	0.512621205	0.533089067	0.361909861	-0.170893344	0.150462396	0.158837817	0.445543193	0.174939699	0.195053553	0.652626191	0.54109389	-0.236672984	0.512115613	0.178211004	0.809460689	0.608914544	0.536738441	1.446880963	0.226467455	-0.006294153	0.461090231	0.189739956	-0.036568375	0.218860919	-0.402915417	0.279886279	0.425690716	0.952060918	0.0417855	0.307885934	0.179174416	-0.025877851	-0.24708149	-0.415186603	-0.017038044	0.057464774	0.518598326	-0.003471854	0.253312647	0.23611216	0.413142886	0.228353919	0.331808929	0.123309822	-0.09424246	0.017751439	0.094520928	0.238099192	0.030429167	0.407176587	0.078901942	-0.100555135	0.011880215	0.437088346	0.27349116	0.516079025	0.780483681	0.423171834	0.920162693	0.72026315	0.30536998	0.551360019	0.679715601	0.166901962	0.851159515	0.518079632
38	0.4032559	0.47308944	0.71267314	0.52817137	0.64505841	0.52772195	0.29689963	0.62693631	0.46888932	0.43689374	0.4094982	0.6468568	0.43159386	0.44252783	0.23453662	0.95752531	0.61433923	0.30310195	0.47349247	0.87947067	0.65513719	0.9561358	0.74829558	0.53597887	0.58329771	0.81573854	1.16203103	0.93058608	0.68339316	0.67443196	0.80066873	0.91862492	0.87169833	0.51710008	0.33238852	0.35629658	0.44883545	0.4306632	0.55775758	0.36780585	0.56587716	0.75655895	0.50572165	0.65825766	0.6147099	0.73814484	0.35092785	1.13657027	1.0363438	0.73809669	0.81259135	0.18740894	0.22321184	0.67088162	0.89414474	0.62735953	0.46176803	0.47423325	0.76266355	0.51423351	0.61151715	0.36151782	-0.57138592	-0.33895995	0.76874022	0.64136439	0.65047174	0.90700646	0.56245444	0.93494219	0.38828994	0.85537328	0.85271948	0.54664025	0.61946871	0.48475924	0.64087453	0.8751017	0.61733091	0.667448	0.21981215	0.66943806	0.66566776	0.65234108	0.69379765	0.76971967	0.64481708	0.59677443	0.50365636	0.90700646	0.76266355	0.40746868	0.9054365	0.65162787	0.48515406	0.78002652	0.50285589	0.59283706	0.55629779	0.54017209	0.76443245	0.95833947	0.61053018	0.73512725	0.73742756	0.56610044	0.77213758	0.68052386	0.10119616	0.80823247	0.72627974	0.579405	0.58490522	0.91951385	0.93494219	0.81227386	0.80920194	0.84592868	0.59129405	0.7830351	0.52363505	0.74066595	0.62541282	0.57729588	0.63276817	0.44561017	0.56200828	0.45598889	0.75438382	0.92643071	0.82151853	0.53679847	0.54495134	0.80570638	0.71950863	0.4764302	0.51658452	0.60878623	0.43194005	0.56200828	0.90429587	0.30788146	0.81702443	0.10128264	0.53573283	0.62877874	0.55191358	0.62835493	0.44092246	0.74477725	0.38427348	1.22903743	0.82922869	0.75342029	0.7174811	0.56150061	0.62162108	0.56397711	0.60225159	0.65474782	0.82439859	0.7382544	0.50870006	0.43549745	0.5176603	0.45680677	0.77460559	0.65081147	0.84494268	0.92907155	0.49197705	0.62747593	0.6885404	0.43728556	0.60181984	0.79112016	0.82416671	0.64194295	0.74468573	0.88575195	0.45248648	0.84018378	0.83379214	0.69871958	0.52677812	0.84859765	0.76345453	1.08645455	0.65707223	0.54542036	0.6182999	0.49081522	0.50983682	0.56539994	0.41226196	0.46133726	0.91401948	0.61510192	0.74907039	0.62443054	0.7783585	0.34014319	0.7554833	0.62493704	0.85212039	0.67550357	0.68732778	0.68042014	0.619903	0.70903254	0.21283059	0.71509543	0.60507933	0.64170086	0.31377241	0.37385203	0.66114737	0.62631218	0.67040437	0.7504852	0.68042015	0.38168584	0.73463453	0.6310373	0.63955469	0.62349319	0.53702106	-1.55606511	0.83479416	0.89421177	0.97533998	0.79698987	0.73204644	0.72755447	0.87452954	0.32406356	0.38923646	0.23883268	0.54074335	0.8294487	0.36580582	0.48216645	0.67234315	0.8294487	0.81048425	0.81992245	0.49640241	0.76744149	0.92960579	0.64409426	0.82016024	0.45405252	0.70292205	0.71288256	0.81851287	0.50163168	0.86133259	0.75363421	0.78080716	0.72592371	0.74322558	0.9771498	0.60114956	0.72592373	0.68042015	0.7783585	0.45104704	-0.01743334	0.63955467	0.55091878	0.70715191	0.73848411	0.56608522	0.53198556	0.57701183	0.21671823	0.48706748	0.2634189	0.44248416	0.87753917	0.60550545	0.27916951	0.56992186	0.67928816	0.52316457	0.8570784	0.53128613	0.72733249	0.80404888	0.65588025	0.58722253	0.6400493	0.76886857	0.70200085	0.40187377	0.10552286	0.62936681	0.49197703	0.71121429	0.64502065	0.6718339	0.59119016	0.74812119	0.5696586	0.61068628	0.62747593	0.38503262	0.78197714	0.18421555	0.35814974	0.62349318	0.37202932	0.35160543	0.62961462	0.45381885	0.70110341
39	1.05277514	0.99258297	0.39647041	1.24550589	1.03609338	0.79310191	1.06559944	1.05028619	-0.09775002	1.07961812	1.08910818	1.27514332	1.03984059	0.3403994	0.71177855	-0.06968693	0.42908522	-0.40614836	0.5993161	-0.47981331	1.03497736	1.63082497	0.4235748	1.14232644	0.92535781	0.22215049	0.65931837	-0.40389843	1.00706655	0.53665226	0.4819146	0.33908064	0.67832292	1.21591345	1.06578561	1.48575639	0.83909704	0.91958899	0.63082627	0.98847303	0.91160636	0.57630459	0.29051107	0.95999058	0.42735678	0.1601457	0.38703919	0.38281297	0.63057836	0.84883749	0.74390227	-0.32950235	0.57063781	0.42794599	0.81563949	0.58876495	0.33125008	0.86316681	1.01572823	0.97474016	1.0011774	1.10423322	0.43543653	0.60494037	0.59888023	0.30127945	0.63674785	0.5119828	0.7404877	0.95055946	0.86303879	1.46541458	0.89791533	0.77914897	0.61481059	0.94194013	0.68429604	0.62071114	1.18136144	0.75026153	0.9603899	-0.29172158	1.30625401	1.04312246	0.8866808	0.83091482	1.10260787	0.6497068	1.41734774	0.8317492	0.86472055	0.28107722	0.81795205	0.58853666	0.83388289	0.23051214	0.75037506	0.5457665	0.90792949	0.72914328	1.2838691	0.86721019	1.15120672	0.76893687	0.58937075	1.10820048	0.60064787	1.0627732	-0.79796486	0.77117921	0.54261024	0.31110226	0.60191083	0.94149687	0.50133795	0.74048657	1.11928314	0.36807638	-0.20630698	0.64504969	0.78692132	-0.36827636	0.10790581	-0.18606779	-0.03792222	0.14819539	1.4558628	0.74445634	1.09239084	0.33989298	1.32556542	0.91772048	1.1399427	1.39296312	1.33762038	0.8347607	0.59093664	1.05509932	1.19151359	0.80996444	0.53573718	-0.06507296	0.74738648	0.02956764	0.03541145	0.26970708	0.94504146	-0.44601313	-0.03059836	0.48043436	0.14093986	0.68604911	1.21708958	0.97121199	0.96790483	0.65642076	1.13553303	0.90204108	1.04474213	1.00226199	1.12915031	1.09959099	-0.65018908	0.74297918	0.42638673	-0.05106681	1.45028847	0.70676788	1.19747102	0.82456662	0.85607811	1.03739943	0.82242994	-1.2483178	0.30817283	1.2890499	1.26886201	1.34881924	0.72092706	0.41236259	1.17782246	-0.02294034	0.90869467	1.30773226	0.92743027	1.31310281	1.22849788	1.11067072	0.88786747	0.9340807	0.73255939	0.67315137	0.11422985	1.26180564	0.68793487	0.89078302	0.98570111	0.78399272	0.61694122	-0.60837449	1.15361962	0.21924495	0.78101768	1.01605234	0.81636582	1.16503193	0.86835108	0.71164555	1.05786683	1.01881238	-1.19179463	0.16557597	1.41879426	0.99693276	0.7743691	0.10880974	0.040093	0.67610309	-0.02174681	0.80315419	1.20468961	0.45708215	0.93902812	1.15361971	1.01770264	0.43720688	0.03621157	0.47631932	1.15541871	0.0863433	1.17186977	1.00226201	1.16566856	0.67714292	0.70097698	0.54886017	0.62487104	0.24123244	0.04637706	0.96674376	0.57855768	0.86835105	0.84723615	0.95966587	0.8224299	0.90262186	0.78903216	0.87860242	0.61795037	1.02533819	0.70676787	-1.43595224	0.81390926	0.79099582	0.55254384	0.80670779	1.03792947	1.14957868	1.11917073	0.89898782	0.77147249	0.7575009	0.98675172	0.52905259	0.40368391	0.8565376	-0.28450856	-1.04803168	0.86486631	0.44434884	0.81588652	0.72962078	0.85792263	0.79244495	0.82667884	0.59113797	0.70772355	-0.74540243	0.31075506	0.8409325	0.44726117	1.03255831	0.57362435	0.82511353	0.61009813	0.9405337	0.66309456	0.79542329	0.74997716	0.6356607	0.18367012	0.33702474	0.91603029	0.87179675	0.63566066	0.67124693	0.92413212	0.96071859	0.96728547	0.98935849	0.50582256	0.83697361	1.20652984	0.40712358	0.28355376	0.66069376	0.22527522	0.70572865	0.40615296	0.03681561	0.54746718	0.02708735	-0.01482058	0.75244912	0.01072611	0.5395209
64746	0.40782474	0.87165953	0.69245026	0.82743558	0.55164671	0.36313297	0.26316139	0.341163	0.5252458	0.93807156	0.61636731	0.54277647	0.33669609	-0.20344838	0.90866101	0.85160393	0.37979549	0.0600043	0.57630608	0.14048708	1.02000678	0.23542698	0.70107923	0.31822921	0.87889964	0.67745834	0.41148578	-0.11103078	0.63066498	0.67608816	0.41673328	0.80204891	0.59705997	-0.26673393	0.32657611	0.30538151	0.58991931	0.30261666	0.66171682	0.07841356	0.38933538	1.09500626	0.45173991	0.76804218	0.43705475	0.56507184	-0.16629795	1.10808635	1.20899889	0.66810352	0.53842064	0.3321253	0.65585236	-0.03024625	0.91817455	0.32277368	-0.38799092	0.41410472	0.82362378	0.43278679	0.32008451	0.17206658	1.24178798	-0.61999925	0.59525644	0.90334681	0.86207921	0.24323836	0.40826553	0.79349348	0.73422698	0.75706654	0.88077576	0.82564431	-0.07628912	0.92778931	0.77283017	0.72546143	0.81853842	0.45580227	0.63326549	0.2024113	0.9595276	1.37053253	0.9363924	0.27678396	0.67687148	0.92237204	0.9726986	0.61369037	0.83191907	-0.35969132	1.29144877	0.66864064	1.02156174	0.50055091	0.13650304	0.31349438	-0.66790906	1.05296485	0.90609345	0.75608842	0.55458049	0.51842253	-0.18115249	0.92912563	0.70495113	0.76112579	-0.12474327	0.4108634	0.73385437	0.71046944	0.10616458	0.64329453	-0.09758501	0.78861587	0.782335	-0.08275478	0.04551379	-0.04109709	1.12699897	0.15220744	0.3793071	-0.12633238	0.35134607	-0.05383727	0.40974803	0.66637038	0.64794708	0.3540348	0.74115177	0.80076591	0.91182119	0.7460745	0.69548571	0.58887906	0.62672333	0.23050277	0.68254688	0.71175733	0.98265552	-0.13769961	0.51114264	0.09649255	0.41329782	0.3267513	1.40867028	-0.37623045	0.48070507	0.5595695	0.16755457	0.10169621	0.45574303	0.57518746	0.52430338	0.63157698	0.86593903	0.5643734	0.45233776	0.76857218	0.4000098	0.67679561	0.31136152	0.41069529	0.50129848	0.48553028	0.82326132	0.78309477	0.85901985	0.37082607	0.61542016	0.65251307	0.25511885	0.68987335	0.69247869	0.62721075	0.56019408	0.56883315	0.54025911	0.61415661	0.56527391	0.54758019	0.64234682	0.46499272	0.54799174	0.47514227	0.7019941	0.38482023	0.71861774	0.5104439	0.31136153	0.48239285	0.25818395	0.75520557	0.37918489	0.56766419	0.56233375	0.21154572	0.63626721	0.55977385	0.53395273	0.45431744	0.61218265	0.60265143	0.54552195	0.74491846	0.60756946	0.53355957	0.56233376	0.3941819	0.67127314	0.51668681	0.64313768	0.31807436	0.58571672	0.70975999	0.5772036	0.40649432	0.44882655	0.50566217	0.47849714	0.42346642	0.35237504	0.54355314	0.39658466	0.57361933	0.50323575	-4.64188447	0.42228812	0.53395277	0.48442059	0.68849822	0.65086012	0.31770941	0.53763817	0.57208268	0.73339817	0.64102458	0.54115195	0.6250515	0.58084576	0.55254317	0.5940964	0.67551854	0.58731749	0.57281306	0.78989256	0.42654627	0.45431741	0.58123867	0.54678352	0.44766017	0.82030452	0.41651982	0.65596292	0.56766416	0.58571674	0.47018663	0.52148173	0.61626044	0.5936962	0.70454016	0.63329274	0.82547483	0.48672017	0.71946738	0.2799565	0.31581353	0.28935768	0.57479819	0.70932336	0.292417	0.53858331	0.29355316	0.66315488	0.51668677	0.57244511	0.44404741	0.44604449	0.6299402	0.57675266	0.57675262	0.38268932	0.62006398	0.58925416	0.67356004	0.62956359	0.54150847	0.61799601	0.72658146	0.51584353	0.63421251	0.6725098	0.66132829	0.70241377	0.51239484	0.63589466	0.46736071	0.60666954	0.33023744	0.44404741	0.3840809	0.4844206	0.56730226	0.02345608	0.28190991	0.62994022	0.54025906	0.49747573	0.43973263	0.41268699	0.51945629	0.62426149	0.60429826	0.53678741	0.72792771
65057	3.07E-01	-4.40E-02	1.19E-01	6.24E-02	2.79E-01	3.43E-01	3.72E-01	4.41E-01	1.54E-01	2.94E-01	-1.27E-02	3.16E-01	2.20E-01	4.00E-01	4.55E-01	8.38E-02	8.32E-01	6.67E-01	4.83E-01	-7.22E-02	1.86E-01	2.39E-01	-4.99E-02	-4.00E-01	2.14E-01	1.57E-01	-1.01E-01	-1.30E-01	1.15E-01	-3.44E-01	4.23E-01	4.49E-01	3.50E-02	6.06E-02	5.41E-01	4.27E-01	2.51E-01	2.39E-01	3.98E-01	3.33E-01	3.04E-01	2.05E-01	1.71E-01	5.38E-01	-1.28E-01	-6.46E-02	3.40E-01	-1.58E-01	-1.79E-01	1.83E-01	2.88E-01	-1.78E-01	-7.60E-02	2.26E-01	7.50E-04	1.14E-01	3.12E-01	-2.53E-01	2.66E-01	1.17E-01	-6.41E-03	3.89E-01	5.87E-01	6.38E-01	-4.89E-02	4.56E-01	-1.25E-01	4.28E-01	1.89E-01	-4.81E-03	1.08E-01	-1.05E-01	-3.13E-02	2.39E-02	2.00E-01	6.73E-02	6.50E-02	1.87E-01	1.50E-01	-2.55E-01	2.01E-05	7.96E-01	-8.40E-02	-5.87E-02	2.87E-01	3.55E-01	2.45E-01	1.69E-01	1.21E-01	2.79E-01	-7.01E-02	5.23E-01	8.25E-02	3.29E-01	-1.97E-02	2.23E-01	2.73E-01	3.67E-01	1.37E-01	1.40E-01	1.40E-01	3.17E-02	1.74E-01	2.01E-01	4.68E-01	6.30E-02	1.73E-01	-4.96E-02	1.26E+00	-1.02E-02	-1.25E-02	2.23E-03	-9.93E-03	2.10E-01	-9.70E-02	1.34E-01	4.56E-01	4.19E-01	3.31E-01	7.34E-02	1.62E-01	6.09E-01	1.71E-01	7.83E-02	1.27E+00	-6.67E-02	2.78E-01	2.55E-01	2.08E-01	5.84E-01	2.95E-01	-3.33E-01	2.82E-01	-6.61E-02	4.47E-01	1.62E-01	-7.06E-03	1.97E-01	2.24E-01	3.42E-01	1.14E+00	8.23E-02	1.41E-01	-1.43E-02	-1.49E-01	-6.10E-04	7.92E-02	2.67E-02	3.58E-02	2.83E-01	2.80E-01	2.50E-01	9.60E-02	-5.97E-02	7.47E-02	4.68E-01	3.85E-01	-5.21E-02	6.79E-02	2.85E-01	1.60E-01	3.73E-02	1.01E-01	1.84E-01	2.45E-01	9.63E-02	4.45E-02	1.14E-01	7.43E-02	-5.02E-02	-3.13E-02	-3.38E-01	-2.92E-01	5.25E-01	7.90E-02	2.83E-01	1.42E-01	-1.80E-01	2.43E-01	-1.39E-02	3.96E-02	4.18E-02	2.33E-01	2.88E-01	8.35E-02	-5.28E-02	1.12E-01	-7.48E-02	7.24E-02	1.25E-01	3.05E-01	3.26E-01	1.09E-01	2.91E-01	2.30E-01	3.85E-01	2.22E-01	3.90E-01	2.91E-01	4.13E-01	-1.21E-02	2.67E-01	2.11E-01	3.96E-01	2.90E-01	3.71E-01	4.67E-01	3.14E-02	1.84E-01	2.86E-01	3.25E-02	-1.77E-02	2.46E-01	4.91E-02	3.11E-01	7.63E-01	4.11E-01	-9.81E-03	1.17E-01	1.14E-01	3.14E-01	1.75E-01	1.46E-01	4.49E-01	2.50E-02	2.14E-02	-5.97E-02	-2.01E+00	-1.52E-01	3.98E-01	-1.61E-01	-3.36E-02	-4.03E-02	-8.27E-04	3.26E-01	2.28E-01	6.00E-01	3.27E-01	4.15E-01	4.87E-02	4.87E-02	2.73E-01	1.90E-01	1.01E-01	2.63E-01	1.27E-01	1.01E-01	5.30E-01	-2.04E-01	-3.46E-01	9.00E-02	5.37E-01	2.37E-01	3.54E-01	1.49E-01	1.44E-01	2.62E-01	1.57E-01	2.62E-01	-1.51E-02	1.54E-01	-3.55E-01	1.91E-01	-4.27E-02	8.19E-02	3.86E-01	2.75E-01	5.76E-01	3.26E-01	2.05E-01	4.15E-01	2.67E-01	3.64E-01	3.72E-01	2.28E-01	2.79E-01	3.03E-01	3.39E-01	5.70E-01	-1.69E-02	3.33E-01	4.40E-01	3.67E-01	5.13E-01	6.49E-01	2.24E-01	3.27E-01	-2.42E-02	4.23E-01	-1.85E-01	1.30E-01	2.06E-01	4.54E-01	8.70E-02	4.49E-01	2.89E-01	2.86E-01	4.66E-01	1.28E-01	2.83E-01	2.64E-01	2.40E-01	1.63E-01	5.41E-02	3.40E-01	3.64E-01	-9.19E-02	3.55E-01	4.64E-01	4.08E-01	3.52E-01	3.43E-01	5.73E-01	5.28E-01	5.05E-01	4.46E-01
1636	-0.033202502	-0.42997822	-0.107739224	-0.36504603	-0.287178226	-0.122263803	-0.299580734	-0.327477377	-0.23877692	-0.357619174	-0.406901784	-0.473457023	-0.525687586	-0.584577359	-0.397712898	-0.065150355	-0.521234148	0.028127673	-0.576413726	-0.158453025	-0.39038057	-0.518327102	-0.152661939	-0.377278257	-0.091051328	-0.318434925	-0.244427445	0.006880708	-0.433252088	-0.190746926	-0.492930455	-0.240354401	-0.439925863	0.048793759	-0.160940538	-0.27861523	-0.309025891	-0.308940742	-0.21270769	-0.166303563	-0.21425044	-0.362770168	-0.27813978	-0.192422043	-0.277502706	-0.384183687	-0.029704404	-0.747071658	-0.630888886	-0.377953998	-0.39389994	-0.335445691	-0.112228462	-0.420802134	-0.205798189	-0.44489121	-0.402035765	-0.326315177	-0.454993941	-0.611334381	-0.367096886	-0.125118813	-0.312968275	0.262212904	-0.451461966	-0.345549803	-0.23741236	-0.348499837	-0.207147323	-0.349903658	-0.27523679	-0.294709843	-0.316339662	-0.432147689	-0.230084575	-0.78291308	-0.316508559	-0.326664267	-0.28893243	-0.273690303	-0.151886982	-0.03210574	-0.32407585	-0.36849277	-0.548248248	-0.071702283	-0.317977399	-0.470250462	-0.35022332	-0.46223909	-0.406570907	0.069700657	-0.531532542	-0.298817799	-0.123862072	-0.181113836	-0.378958912	-0.071596311	-0.251101957	-0.036222521	-0.344523956	-0.388424226	-0.554767227	-0.164884677	-0.021748984	-0.503818509	-0.50955139	-0.291674908	0.087081108	-0.368087207	-0.369172106	-0.44412106	-0.269156151	-0.453959775	-0.464583833	-0.374238431	-0.26612388	-0.209749777	-0.238330779	-0.313150484	-0.529596233	-0.228854054	-0.36694608	-0.379662156	-0.228222184	-0.020549981	-0.367734515	-0.294080744	-0.343662108	-0.365312404	-0.150543997	-0.129399927	-0.704614607	-0.18695258	-0.241975904	-0.498692665	-0.251109927	-0.55014261	-0.472570439	-0.297985796	-0.273372497	-0.383696742	-0.541741423	-0.217120164	-0.201804432	-0.217356439	0.187778221	-0.173138223	-0.166328184	-0.304604525	-0.326202199	-0.496660331	-0.305307378	-0.505940306	-0.264982465	-0.239264887	-0.201496155	-0.31780935	-0.188707576	-0.561082582	-0.460764685	-0.31817183	-0.243560325	-0.054820044	-0.063432982	-0.244693817	-0.436958853	-0.169010887	-0.523903811	-0.180631328	-0.182480455	-0.183186621	-0.319280466	-0.29920953	-0.202561947	-0.227221333	-0.149055056	-0.490164034	-0.511805767	-0.569307235	-0.41528787	-0.559976484	-0.752557499	-0.415287934	-0.461843731	-0.361888221	-0.207083818	-0.280961563	-0.456269836	-0.073862867	-0.292624895	-0.365614208	-0.270421746	-0.201879007	-0.425536468	-0.16469132	-0.221494612	-0.228958641	-0.31630363	-0.217033292	-0.378758436	-0.066304134	-0.393489626	-0.134329875	-0.165731992	-0.094806218	-0.444803541	-0.136195971	-0.206717465	-0.369311203	-0.205997906	-0.496111305	-0.245837913	-0.108032123	-0.254822569	-0.092279372	-0.355830113	-0.194586539	-0.58212206	-0.263152335	-0.484098906	-0.515568859	-0.651081234	-0.252650636	-0.319650677	-0.380901459	-0.295149185	0.38558664	-0.4033585	-0.422491324	-0.523055713	-0.826267378	-0.501452719	-0.412513112	-0.261679975	-0.069612056	-0.035203073	-0.421280628	-0.496111304	-0.232320671	-0.632552894	-0.329173762	-0.402939345	-0.273276207	-0.399609662	-0.446674569	-0.454095206	-0.501452851	-0.630547484	-0.317025795	-0.44261687	-0.534891122	-0.400361694	-0.459224356	-0.418668373	-0.541278358	-0.343801876	-0.119004313	-0.660266002	-0.216286968	-0.026350317	-0.644445685	-0.342326875	-0.245075674	-0.382819542	-0.30741749	-0.199702445	0.073165642	0.074564784	-0.20005712	-0.326070157	-0.498436276	-0.27149672	-0.238108977	-0.456586381	-0.262812254	-0.317428055	-0.243196445	-0.117250574	-0.292267636	-0.009746835	-0.012303126	-0.344155468	-0.24035882	-0.158239314	-0.086299512	-0.267157553	-0.227934476	-0.278033734	-0.350908641	-0.201878957	-0.386984515	-0.48062934	-0.259844526	-0.252650457	-0.377028872	-0.187285081	-0.136549963	-0.006645595	-0.453768227	-0.334102585	-0.286657008	-0.488194302	-0.604826033	-0.06058513	-0.164691341	-0.417190414	-0.328379008	-0.170488526	-0.279098084	-0.39007441	-0.350134747	-0.14796332	-0.304923481	-0.118684135	0.001742138
43	0.241746064	0.04024317	-0.417913474	-0.013584713	0.383250539	0.177965201	0.001220719	0.170542046	-0.494759206	0.177790668	0.12469911	0.304140642	-0.416053128	-0.356431508	0.217324452	-0.536771813	-0.096594706	0.43378392	-0.1676169	-0.245518504	0.023133524	-0.082460286	-0.067053207	0.415404925	0.322757716	-1.161168218	0.101959135	-0.166044819	0.42734317	-0.059851245	0.346807903	-0.380033008	-0.562658791	0.401888656	0.160306852	0.229371894	-0.076708789	0.01691608	-0.3778011	0.566733544	0.10723538	-0.07146801	0.363546913	-0.290845751	0.036266346	0.146023441	0.299484357	-0.271203556	-0.656493929	-0.017333146	0.159908072	-0.243623071	-0.310741267	-0.303321948	-0.059765916	-0.270806645	0.650911561	-0.36466044	-0.141551723	-0.310979878	-0.337105859	0.270419048	0.135804806	0.749796131	-0.693540078	0.481852328	-0.283313435	0.376764077	-0.095504131	-0.067883148	-0.24475684	0.079944719	0.020611521	-0.369630705	0.407135206	-0.265063989	-0.598030372	-0.306887913	-0.434188845	-0.098118784	-0.23481634	0.416153922	-0.132282457	-0.186160479	-0.430773067	0.398385298	0.133852033	0.094697703	0.172230267	-0.287739584	-0.536062972	0.257577951	-0.011109753	0.039290019	-0.504343152	0.690151117	0.400098118	-0.110664133	0.347643132	0.157291201	-0.148435432	-0.088746743	0.0136798	-0.119784077	0.505451899	-0.124243595	-0.28913778	-0.444566184	0.148580792	-0.122381193	-0.08403833	-0.556290173	-0.206184576	-0.002358598	-0.241883872	-0.362262987	0.01252689	0.295412284	0.039587608	0.756886861	-0.17888246	0.642686284	0.373589945	0.030191946	0.007424376	-0.032279969	-0.027469341	0.176793054	-0.393075781	-0.164734451	-0.083807821	-0.51006537	0.121681047	-0.043952917	0.073279523	0.348975638	-0.215606154	-0.3750979	-0.208922475	0.423325266	0.646097281	-0.571189196	-0.639064177	0.097355499	-0.092227247	-0.105277844	0.467448937	-0.699270065	0.147294352	0.254506009	0.450335731	0.223818907	0.173151615	-0.283769348	-0.068104904	-0.359986675	-0.284050044	0.208962256	0.00352508	-0.063647262	-0.259487797	-0.22093038	-0.754382196	0.041039274	-0.214944421	0.061720239	0.110093827	-0.042894935	0.390377415	0.276507307	-0.125414723	0.323057687	-0.194721358	-0.500065512	-0.27987338	0.062659754	-0.003433413	-0.111681957	-0.249772701	-0.019579958	-0.242045731	-0.068708325	0.033000084	0.022239922	0.182575054	0.271558359	0.189882949	-0.24791114	0.542631598	-0.049757046	0.0013928	0.103560453	-0.062386498	0.145343824	0.195773803	-0.073011011	0.096025873	0.061720203	-0.087961632	-0.310676799	-0.400795007	-0.228684056	0.16875485	0.122249408	0.368472664	-0.165561596	0.127876689	0.055786951	0.223724688	0.056347724	-1.094560309	-0.201205585	0.26093943	0.278523343	-0.157081972	-0.400476511	-0.466324043	0.23634696	0.117218543	0.087559151	0.069716829	0.130304324	0.338895049	0.24096307	0.181105042	-0.308394815	-0.114211791	2.633244888	-0.247270138	-0.520561651	-0.283034913	-0.174467251	-0.104607746	-0.748148451	0.083093171	-0.401819087	-0.196572215	-0.94930271	0.048268006	0.127584182	0.156861186	0.080546036	0.208130349	0.12937689	-0.332070947	0.056068647	-0.347180602	0.431894274	-0.486225877	-0.55821271	0.068423154	0.254625877	-0.102972178	0.184865319	-0.322654671	0.077915827	0.194605502	0.112312174	0.316777265	-0.231571446	-0.541267256	-0.013696718	-0.135928113	0.199132046	-0.386061592	0.029154484	-0.387624643	-0.460985191	0.212464197	0.282862131	-0.067185027	0.066320199	0.413964305	0.020660654	0.19756617	-0.095603785	0.032112139	-0.065833483	-0.143931624	0.085403249	0.309189901	-0.156058493	0.026134303	0.288924406	-0.065164769	0.083396122	-0.01437465	-0.026504543	0.245949625	0.018117805	-0.104846143	0.207300131	-0.005365569	0.238430546	-0.681895833	0.150265563	0.096353353	0.281995107	0.139859452	0.226856246	-0.308727495	0.225657918	0.076130006	0.141893611	-0.356526716	-0.103921791	-0.206274214	-0.07738848	-0.184615027	0.202725438	-0.610643299	-0.263216837	-0.049461514	0.162123933	-0.047581524	-0.500753188
22985	0.32792755	-0.05279948	0.58715676	0.16754405	0.07307803	0.5434989	0.25004487	0.26209219	0.6947987	0.20258455	0.50775347	0.27227151	0.56165742	0.74920281	0.9401865	0.73390156	0.63111205	1.09660328	0.72785834	0.70155053	0.27784164	0.21787881	0.56782932	0.30137455	0.37065924	0.71141488	0.30734234	0.08003662	0.58425611	0.40515896	0.48513213	0.63756992	0.04610625	0.44770248	0.72332681	0.4786195	0.48619601	0.6353656	0.26639225	0.51552404	0.59904404	0.23931726	0.9410601	0.31062596	0.5344521	0.70592451	0.59927188	0.33953113	-0.04392303	0.54249174	0.70961299	0.04890675	0.92630995	0.24876125	0.34788547	0.3488227	0.46459822	0.53562957	0.37999598	0.50724091	0.10840819	0.42836597	0.40422042	0.89293768	0.94973901	0.35672106	0.63282327	0.2446602	0.10561919	0.33314246	-0.19488724	0.42340303	0.32016716	0.68907275	0.64223125	0.11977482	0.19341703	0.72890896	0.39053509	0.30712942	0.60622818	0.70656116	0.14811386	-0.01141512	0.11223098	0.59881418	0.596787	-0.01866036	0.34640111	0.13791792	0.91883767	0.82812961	0.42983268	0.2730341	0.46520274	0.55626401	0.20999573	0.28886849	0.96933559	0.73800136	0.36315619	0.4392611	0.08378853	0.932667	0.52060246	0.24298658	0.64130006	0.4566619	1.07925454	0.24928235	0.61255665	0.83747086	0.78980503	0.44876009	0.43521128	0.29909964	0.46509515	0.46435938	0.71443971	0.31293485	0.42907629	0.1064149	0.53117789	0.37898089	0.48016776	0.88782822	0.25316424	0.3830683	0.23944214	0.59245413	0.45483277	0.39569677	-0.07899644	0.37470667	0.38913241	0.30395029	0.47850713	0.44269541	0.44475475	0.43758149	0.48401339	0.66372118	0.30091616	1.05199538	-0.31088995	0.49062046	0.79174435	0.50582514	0.63998678	0.94572254	0.80828812	0.56639223	0.46570109	0.33944407	0.50067602	0.32667316	0.31492558	0.53956913	0.55337804	0.26706305	0.41061965	0.42002736	0.72043294	0.15150186	0.62805394	0.89817255	0.21207215	0.37324067	0.59120558	0.37159524	0.63144596	0.36295853	0.37594672	1.12994885	0.47426991	0.27180821	0.39068987	0.33507369	0.26175806	0.39039952	0.40229687	0.4555658	0.50810653	0.37797743	0.53445715	0.53956914	0.26899451	0.35285118	0.50748332	0.24301314	0.46539089	0.42700781	0.62050231	0.49604164	0.3776329	0.48368241	0.5052851	0.42064459	0.31119298	0.48859762	0.26385938	0.54693648	0.43260669	0.35404684	0.28357402	0.40804286	0.44676352	0.38714475	0.46838813	0.51609561	0.76234187	0.25742589	0.46061043	0.3979881	0.25466426	0.40516536	0.39942991	0.4382073	0.54847755	0.36207315	0.52361802	0.40116041	0.4011604	0.62831896	0.28136047	0.57867066	0.79641025	-2.074946	0.3848785	0.58757816	0.43820727	0.29719576	0.54508086	0.68581298	0.3761924	0.66446675	0.68764131	0.71085933	0.78367638	0.45646072	0.19836959	0.66665514	0.49562785	0.26266745	0.40348674	0.31266678	0.48189604	0.27517138	0.31641976	0.33191948	0.48434447	1.11000664	0.43999958	0.29280337	0.60300796	0.47634736	0.48711622	0.5303814	0.3581429	0.5896928	0.42153318	0.79407063	0.57125396	0.34981843	0.58666034	0.6428225	0.60052927	0.99130371	0.30654613	0.35845867	0.3016925	0.34150976	0.68159959	0.66124182	0.44374639	0.68826108	0.76171892	0.9522552	0.36567482	0.26737183	0.39274991	0.49830225	0.44374641	0.30199992	0.57306966	0.21964035	0.4320426	0.42427951	0.52651433	0.4420809	0.36153009	0.06142353	0.30627183	0.46627919	0.41670749	0.61471362	0.50316392	0.44915527	0.25410005	0.50713973	0.28047441	0.39128001	0.61924291	0.24514448	0.36978652	0.84945572	0.87664516	0.49547818	0.5129727	0.65664221	0.69625566	0.97262967	0.62177359	0.57809264	0.65002444	0.45556579
47	0.9786355	0.67474044	0.2280851	0.85058411	1.00102499	0.72753981	0.81386211	0.90769706	0.1536208	0.88693754	0.860105	0.86814215	0.73171122	0.32923987	0.52108861	0.29217484	0.19920514	0.0639315	0.56107889	0.05885244	0.86379046	1.02058346	0.50174766	0.89066529	0.93088625	-0.16091	0.86084429	0.03005231	0.93148467	0.52949123	0.74802687	0.58566059	1.10097095	0.22815434	0.34446278	0.31058462	0.52689325	0.30651775	0.51280192	0.32489061	0.638185	0.79158224	0.6797337	0.76623786	0.74621964	0.97914333	0.43472796	0.85207016	1.01249907	0.71532608	0.64175381	0.31608618	0.47088034	0.48437513	0.43055249	0.15415118	0.84014309	0.25850914	1.12386626	1.44290429	0.273725	0.26717318	0.29016157	-0.41930623	0.31099748	0.90597175	0.61409934	0.44105696	0.0609138	0.68563166	0.55915273	0.09004581	0.80924226	0.27903731	0.97057532	0.43641321	0.46905792	0.73133995	0.68554385	0.47881415	0.51643709	0.40886728	0.63906188	0.78476075	0.64678395	0.46294093	0.98069135	0.50595763	0.36338426	0.94769847	0.63942504	0.43489475	0.33533877	0.69158314	0.77265388	0.66285411	0.55134001	0.76423739	-0.14250823	0.81167456	0.92289828	0.5297208	0.63336804	0.51441817	0.19218336	0.82932282	0.88233782	0.75718399	0.28008779	1.25368317	0.93500186	0.3439088	1.07666642	0.62023731	0.41486022	1.01801608	1.15740912	1.07518006	0.11713237	1.10137608	0.87190509	0.73018094	0.80931487	0.46419068	0.64926559	0.84467741	0.9043826	0.70387988	0.99165315	0.18700629	1.08782378	0.58101656	0.91750642	0.69263183	0.75557464	0.64972916	0.40802462	0.62929552	0.79816415	0.65559686	0.67051707	0.38420489	0.73554991	0.36377946	0.52672904	0.51340532	0.8715632	-0.08734131	1.04138164	0.46730856	0.08585145	0.36477242	0.57771857	0.63403998	0.70799177	0.60411466	0.96604355	0.61943148	1.04600749	0.9307153	0.69004488	0.86523383	0.22827663	0.59425238	0.48391129	0.30038997	0.38020733	0.64593124	0.83854105	0.94915814	0.91207091	0.50708115	0.67846783	-0.2117827	0.41534573	0.86002177	0.92667888	0.83854105	0.63243806	0.55435634	0.61742772	0.38792543	0.64861268	0.67805412	0.69784118	0.66396942	0.84195528	0.57688369	0.77869762	0.96708013	0.48748602	0.93369571	0.32823794	1.29055155	0.83717528	0.45966204	0.66064887	0.68485888	0.80465864	0.23684193	0.83758796	0.49779761	0.89400189	0.53886986	0.55435635	0.96708017	0.61134781	0.88403083	0.88124218	0.69611219	-0.47439443	0.41924307	0.95366318	0.91688623	0.70847604	0.59425245	0.26778043	0.84052381	0.61823442	0.59821906	0.72362066	0.67288846	0.75619906	1.10195749	0.6965448	0.65774455	0.47872887	-2.00092742	0.79982175	0.38831974	0.70891651	0.71230126	0.60163749	0.57296826	0.70978879	0.34357309	0.42068007	-0.59871199	0.49108404	0.82889989	0.43831943	0.80197886	0.72068479	0.69129595	0.56449014	0.65348562	0.27312646	0.86085237	0.78576514	0.28759573	0.59997122	-0.0312281	0.87985441	0.7171505	0.66614314	0.54364335	0.63243806	0.73635122	0.57553987	0.90044366	0.64735453	0.57640128	0.55395626	0.51862481	0.75837167	0.63323363	0.71926936	-0.17085275	1.05361068	0.86162472	0.8253911	0.78576516	1.01476105	0.49071451	0.95706121	0.34245822	0.63403995	0.29959642	0.3794364	0.749984	0.69784123	0.85166131	0.38142892	0.66893153	0.62478881	0.68103678	0.52813238	0.66729998	0.89170864	0.3202236	0.51276434	0.767717	0.69394423	0.78750384	0.66319462	0.70119354	0.77915141	0.71624032	0.57861862	0.7476799	0.86254932	0.6356479	0.68062933	0.64861269	0.64424763	0.58062332	0.06007924	0.52934104	0.40923399	0.17168054	0.76114969	0.33202785	0.36600369	0.58551358	0.46935071	0.46690415
48	1.357106058	1.479867886	0.384260756	0.59643607	0.664273406	0.147870935	-0.319989887	-0.198750294	0.501777472	-0.274609796	0.034212896	0.08858609	0.297708951	0.220194636	0.186955699	0.287445168	0.23212844	0.390078184	0.222743667	0.375124646	1.657538712	0.456087295	-0.125028265	-0.015498288	-0.031474422	0.261077474	0.358583195	0.455822255	0.088057628	0.014428156	0.001089687	-0.652670322	0.586169974	0.087833202	-0.076055971	0.015828306	0.429195434	0.22962541	0.361577457	0.362367389	0.207902651	0.57644045	0.19033118	0.322599966	0.192534479	0.838228846	0.271599554	0.869636263	0.148369778	0.659423866	0.482006675	0.590226866	-0.089783236	0.40871544	0.037912074	-0.065538687	0.501637769	0.632975022	-0.051509985	0.571240812	0.025132955	0.21842435	0.014368972	0.838839169	0.604881227	0.558330603	-0.055468924	0.138555547	0.520604097	0.74417137	-0.011156432	0.152319252	0.241637086	0.150895488	0.265012371	-0.13576086	0.52890201	-0.089436982	-0.320014746	0.390770037	-0.485358206	0.291040107	0.101801864	0.647643253	0.271380178	0.012393637	-0.729537197	0.785149385	0.338143131	0.884649098	-0.393465979	0.999706235	0.813484299	-0.240630511	0.148398266	0.52584024	0.536596576	-0.022242462	0.161332929	0.134817501	-0.459119768	0.578603718	0.071168452	0.092081219	0.658156644	-0.187182567	-0.016082972	0.144102007	1.182188742	0.65061681	0.434402544	0.746822257	0.704853967	-0.212359802	0.867797287	0.60155801	0.159886433	0.654392688	1.161628315	-0.015009706	0.306271375	0.324478926	1.449457651	1.138207728	0.484050873	0.5456119	-0.151805173	0.039917527	0.986140212	-0.608218083	0.331768768	0.089188079	0.183539246	0.115181005	-0.070874419	0.568553921	0.63759787	0.173783048	0.193494519	-0.009040341	-0.196246703	1.13547484	0.59071739	0.444121156	1.462419506	0.547329673	0.110965511	0.688373033	0.305177148	0.283801944	0.152194983	0.238166268	0.161455516	0.445615387	0.351904156	0.857169562	-0.095726158	0.291136107	0.097177691	0.009471225	-0.197039909	-0.309962582	0.832454391	-0.17438008	0.370867316	0.151201771	0.37601203	-0.069644233	0.050256469	0.231064224	-0.069644212	-0.059086521	-0.197963816	0.836546208	0.023117276	0.098753081	-0.68891602	-0.204103764	0.122709313	0.132505562	-0.003621314	0.21316848	0.247441149	0.035480308	0.455556185	0.024041969	0.193450716	-0.099151244	0.440364665	0.146995619	-0.043931777	0.014848563	1.103776193	-0.19703997	-0.267290566	0.108825114	-0.192524862	-0.199342556	-0.339757967	0.773784453	-0.193015807	0.369857935	-0.244907712	0.363010592	-0.276980591	0.152740191	-0.122674515	-0.146271729	-0.047436527	-0.17626381	0.202594691	0.576073033	0.299351396	-0.401802781	-0.069132587	0.344860044	-0.025135325	-0.060761451	-0.03583518	0.106370523	0.044840907	0.203710893	-0.183772159	0.078755422	-0.015733111	0.053750655	0.798585855	2.186411581	0.668688198	0.589275063	0.474194788	0.348474416	0.083110928	0.590363825	0.146497358	1.091189512	0.666936947	0.843235746	0.631706195	0.424250582	-0.016773263	0.510941005	0.309974716	-0.054550259	0.663102841	0.33415896	0.899743181	-0.086649257	0.341346611	0.251288065	0.843235774	0.943932391	0.397883451	0.395662681	0.214158328	0.153290207	-0.027708159	0.443520815	0.513032953	0.183009725	0.025990294	0.014411649	0.518083733	0.313161502	0.817131685	1.132080072	0.378918885	0.730837911	0.243779951	0.83245438	0.411187911	0.386049492	-0.300061988	0.885312083	0.461920329	1.139744341	0.833022228	1.525225574	0.409460088	0.165247256	0.534978643	-0.011368572	0.579882531	-0.10003817	0.367733063	-0.139998183	0.359914839	0.650072845	0.461426001	0.235701553	0.840455211	0.53598718	0.443982638	0.434290463	0.772244652	0.485123114	-0.050474159	0.417068351	0.113498427	0.317379386	0.23913878	0.157331081	0.193450685	0.08671989	0.830598529	0.675802468	1.66541788	0.24432385	1.267424202	0.422192641	0.511972738	1.225957399	1.301880468	0.496035659	0.831831953	0.776707107
26027	-0.34710038	-0.264960956	0.055530606	-0.585764693	-0.504612104	0.181494586	-0.679788616	-0.255956249	-0.031422592	-0.518176651	-0.15430579	-0.174786728	-0.821703544	-0.147566269	-0.688219029	-0.070181826	-0.240680946	-0.19700587	-0.696746065	0.000528203	0.004586815	-0.910669651	-0.226821938	-0.140964142	-0.059507978	-0.093573057	-0.525617589	0.128469534	-0.509060882	0.387956159	-0.136473225	-0.555116535	-0.371447173	-0.57360722	-0.308387965	-0.703154589	-0.3898044	-0.309635357	0.051378641	-0.146874514	-0.03890042	-0.886663892	0.064652141	-0.155691206	-0.64040652	0.489334225	-0.42308274	0.11769522	-0.492422039	-0.493468155	0.072554473	-0.243450533	-0.496532667	-0.216128509	-0.489516888	-0.020081134	0.141941409	-0.54862326	-0.485705968	-0.234902926	-0.188927646	-0.148947906	-0.548103476	0.48199247	-0.385409773	-0.119490987	-0.302121725	-0.284024366	-0.095256654	-0.26257747	-0.081531955	-0.351045964	-0.554186958	-0.734522159	0.024329339	-0.425495464	-0.165390787	-0.676937316	-0.413611765	-0.053866704	-0.221216461	0.068433152	-0.358632315	-0.485078488	-0.285884585	-0.624039626	-0.728761077	-0.075350217	-0.36519334	-0.340449442	-0.634273269	0.729612701	-0.034788656	-0.331593369	-0.668693771	0.1782739	-0.117258259	-0.140962458	-0.101484091	-0.232841092	-0.362254298	-0.506509804	-0.11541153	-0.368710692	-0.235854029	-0.26454551	-0.835231592	-0.161208502	0.54681009	-0.663490045	-0.104042013	-0.248604195	-0.22097266	-0.551422106	-0.21676343	-0.352343677	-1.152396473	0.039783236	0.171099442	-0.487623461	-1.093071902	-0.097508413	-0.448676937	-0.129927741	-0.003895369	-0.177757261	0.148968342	-0.469975768	-0.206496963	-0.2955178	-0.133350537	-0.005934243	0.015682066	-0.05077983	-0.061733167	-0.846415935	-0.447147402	-0.217355939	-0.205411689	-0.046425152	0.053025177	-0.396088749	-0.630855097	-0.102021688	-0.443991629	-0.133689702	-0.241126799	-0.544831716	-0.481049755	-0.143977726	-0.329918043	-1.026741227	-0.272542497	-0.306467294	0.000501722	-0.246760023	-0.928016891	-0.516365855	-0.43840674	-0.444000619	-0.26423655	-0.442430826	-0.346918052	-0.236788019	0.0866485	-0.215302599	-0.502610707	-0.360360788	-0.179690063	-0.765466194	-0.191796263	-0.358037018	-0.391317231	0.273470524	-0.84047794	-0.407385033	-0.220482548	-0.553716432	-0.143601947	-0.489061525	0.098113696	-0.351659888	-0.2024019	-0.429448944	-0.329562346	-0.18821134	-0.558166519	-0.208815015	-0.353668541	-0.328483716	-0.445663051	-0.2316007	-0.135740645	-0.373980359	-0.433311	-0.206766245	-0.601868873	-0.280674331	-0.100919903	-0.442430857	-0.339220673	0.164246657	-0.363540527	-0.390882135	-0.163721819	-0.182339672	-0.167278234	-0.201625956	-0.191796427	-0.258579222	-0.062588095	-0.320004255	0.012725086	-0.461442917	-0.020235596	-0.623143331	-0.382539132	-0.283397499	-0.319643485	-0.348478413	-0.162917887	-0.48475136	-0.100544824	-0.613403805	-0.123438705	-0.383659642	-0.181956318	-3.034128781	-0.370875421	0.011650154	-0.996496742	-0.258967516	-0.18395568	-0.031553768	-0.229345403	-0.139421737	-0.19098352	-0.309909017	-0.049612593	-0.339220689	-0.574187467	-0.443207717	-0.200905351	-0.202401994	-0.386071355	-0.379776713	-0.252270169	-0.034152191	-0.38326707	-0.175166793	-0.18395575	0.87368051	-0.290661598	-0.062588087	0.088434906	-0.296277427	-0.054306855	-0.385690363	-0.224349538	-0.345347195	-0.23007285	-0.521452056	-0.233173862	-0.423146774	-0.276907082	-0.121563615	-0.075811001	0.789697455	-0.164961257	-0.170892857	-0.628432581	-0.308006515	-0.074246389	0.113638998	-0.098018545	-0.158202439	-0.111203456	-0.301168649	-0.078008631	-0.219649097	-0.560928929	-0.312753816	-0.339607903	-0.121563497	-0.169819017	-0.514366998	-0.299576726	-0.28952424	-0.126792597	-0.099793468	-0.380951742	-0.43452419	-0.269370396	-0.368161095	-0.183567669	-0.22128082	-0.308006534	-0.370875547	-0.128298956	-0.197833996	-0.257358033	-0.406941828	-0.44400054	-0.399725799	-0.332315547	0.22204067	-0.388009017	-0.303048516	0.077745095	-0.222460674	-0.338061615	-0.269370263	-0.164558841	-0.232407182	-0.092110693	-0.279889017
55856	1.1894949	1.3666343	1.1967331	1.4034741	1.1120495	0.8471811	1.1511805	1.1098154	0.469736	0.7518684	1.406273	1.2673875	1.0985259	0.9256943	1.4097925	1.3580134	0.82739	0.6710576	1.4358593	0.7729578	1.2066158	1.8349357	1.0380461	1.2049726	0.9706397	0.4884696	1.0909809	1.2316886	1.3237829	1.451439	1.1240086	0.8956514	1.3563034	1.2785046	0.9795319	0.8706012	0.9976993	0.9409851	0.6752117	0.7582508	1.110506	1.3279264	0.7199624	1.0243729	1.6109592	1.2622469	1.3136142	1.4163768	1.5605186	1.3157532	1.3533483	0.9689568	1.5318895	1.257459	1.1332924	1.0671847	0.2521282	1.3560308	1.4113312	1.4608776	0.8941173	1.3593978	0.7793746	0.4961327	1.03563	0.9919396	1.5199414	1.5590709	0.9435032	1.2527845	0.8838234	1.2011156	0.9229175	1.2983544	1.0245596	1.1104455	1.0858883	1.3509869	1.0960972	1.4646568	1.5063345	1.4034215	1.1516369	1.2378717	0.9974052	0.9821306	0.2488688	1.0781551	1.1950676	0.9670171	1.4211918	0.8026052	1.2547282	1.0115276	0.969699	0.794346	1.3154179	0.9822863	0.6057489	1.4781131	1.5108016	1.1706618	1.0248326	1.3302424	1.0643864	1.195396	1.1212826	1.2774139	1.025475	1.1638635	0.819211	1.409562	1.0756714	1.1228056	0.9463955	1.2214124	1.7814483	1.3910327	1.060397	1.1479253	0.8506387	1.3182682	1.1772466	1.1076686	0.8366579	1.7618787	1.1481321	0.7544164	1.1533383	1.030261	1.32501	1.2871495	0.5441879	1.1349579	1.5638482	1.029691	1.1548793	1.1841291	0.8891313	1.347762	1.345399	1.0400017	0.9074784	0.7262784	0.511609	1.5133715	0.9799051	1.3415516	1.6422239	1.148819	1.4977287	1.2622141	0.1313006	1.1528582	1.2713567	1.1217834	1.035029	0.9723856	1.0935556	0.9739624	1.3054944	1.1979716	1.0836042	1.0890395	0.9657959	0.9270358	1.4582548	1.149018	1.1324979	1.1989682	1.0083179	1.0172231	1.0890396	0.7572966	1.0074121	1.1594272	1.373795	1.0610486	1.2492074	1.3779447	1.1403414	1.1969435	1.054743	1.1058687	0.6684947	0.8751032	0.8062904	1.174529	1.313379	0.4358769	1.3604235	0.8721346	1.4779993	0.9650217	1.2745523	0.8399146	1.3064501	1.2682291	1.276659	1.6174957	1.7641507	1.044924	1.3614278	1.5087645	1.7905903	0.9583974	1.0190859	0.9050123	1.1307362	1.2682292	0.6519364	1.0055636	1.3309124	1.102992	1.0935556	1.0231574	1.3006971	0.9002284	1.3728052	1.2847231	1.0038707	1.1499134	1.1894045	0.9081066	1.2898212	1.0005068	1.1005517	-0.3061248	1.179273	1.1537711	0.9536117	1.4232652	1.2590889	1.2044155	1.1420087	1.091773	0.9839105	1.4633787	0.9230479	1.1632065	0.8170316	0.8360486	1.1622268	1.2034343	1.5057415	1.0751157	0.7360498	1.1894046	1.045752	1.058471	1.2245726	0.6038045	1.0732885	0.7600325	1.1499134	0.9444409	1.1811187	1.0926519	1.3034963	1.0662073	1.244203	1.2147676	1.0751158	1.1171564	1.1575155	1.1368845	1.3923219	1.4779993	1.6686776	1.4927737	1.2017318	1.7931754	1.0294479	1.5414406	1.5217861	1.3707782	1.0678814	1.0521555	1.386395	1.0146851	1.1858725	1.06364	1.3210414	1.4315598	1.4128359	1.2671563	1.1359214	1.0115822	1.2826062	1.2054364	1.4570686	1.0917727	1.2805874	0.9929384	0.9731991	1.152858	1.2531876	1.1998698	1.4470885	0.9050122	1.4211941	1.4242786	1.4704663	1.2560991	1.3268732	1.1773697	1.3006971	0.1030205	0.6234479	1.2619788	0.908994	1.4855923	0.7002112	0.4058595	1.3677129	1.2997035
11332	1.534495487	1.442879016	1.200223736	1.572446872	1.709013312	1.374213461	1.605903322	1.652178088	0.085676111	1.514585465	1.486047324	1.609923186	1.157826265	0.791446794	1.120064008	-0.14559389	0.772938321	1.054604881	0.266883311	-0.357276266	1.018470748	1.264188389	1.298073133	1.440235056	1.535964991	0.390863209	1.322539834	-0.265161364	1.609923216	1.383507512	1.425073539	1.28362984	1.426065746	1.284835951	1.317669217	1.319112336	1.31785004	0.856986079	1.306129954	1.077476575	1.73824986	1.267053545	0.869547451	0.914853116	0.724789442	1.051570689	0.336589308	1.68827531	0.94498316	1.268150279	1.342350827	-0.18660873	1.293578862	0.834408796	1.497816921	1.436693448	0.732325483	1.186002896	1.187538275	1.396318183	1.510346158	1.498552887	1.697059823	0.282786923	1.408236578	1.215702286	0.919806677	1.429931805	1.53621822	1.439236786	0.966743949	1.484264459	1.189641934	1.405521134	0.736856011	1.679115924	1.461779405	1.338189213	1.640160366	1.183833979	1.533947912	1.537260364	1.172374176	1.199134506	1.470498602	1.328236208	1.350939919	0.948096143	1.556065908	1.040278601	1.35884	-0.12003688	1.144767258	1.442379625	1.457823449	0.89382211	0.897306874	0.981632543	0.502955304	1.103367237	1.556065458	1.591333171	1.166112652	1.297840036	0.997882535	1.149437251	1.348772077	1.111016734	0.125018497	0.778608553	1.073390517	1.207707316	0.459101108	0.358815759	0.664461616	1.123883231	1.201706176	1.032117422	-0.868260266	1.18455576	0.977546202	1.208235746	0.706058699	-0.024650163	1.292819434	0.422862483	1.78731085	1.70977279	1.58721644	1.046469018	1.370179427	1.256586358	1.719088935	1.510415486	1.554203578	1.548641724	1.136783817	0.984144164	1.251486277	1.603418547	1.558667404	0.311298117	1.047881854	0.465489173	1.256586358	0.05307631	1.331097499	-0.328079421	0.280351932	0.972728728	0.698974865	0.993700737	1.217517246	1.272567139	1.209924668	0.825557725	1.319933494	1.35714394	1.289536821	1.319933574	1.103494286	1.506238863	0.534858311	1.31804343	1.047610369	0.833392902	1.106109022	1.204444393	1.346030855	1.40127678	1.318043492	1.48718401	1.542664037	0.475697607	0.576096427	1.503098338	1.372484571	1.342202838	1.318043566	0.880612446	1.331610734	1.101794324	1.345013043	1.240049702	1.37854608	1.211938167	1.234262733	1.218510879	1.214726193	1.87983842	1.509346085	1.546007765	0.602870101	1.823474986	1.912789809	1.413546746	1.707554737	1.43689174	1.618718212	0.697266686	1.472680211	1.159249908	1.547194008	1.856149289	1.588603396	1.585625753	1.312177186	1.38674758	1.588603469	1.315929562	-0.009655854	1.240049665	1.666818004	1.463724077	1.58654694	1.084492445	1.073038978	1.496702069	1.507205494	1.328654461	1.484147207	1.656656993	1.807264867	1.716704929	1.331610695	1.0904241	0.510833598	-3.571973132	1.040746081	0.62310194	0.558779995	0.918240776	0.976216535	0.585439606	1.301897116	0.079234031	1.341287044	-0.420426398	0.619193569	1.153888512	1.198875147	1.100135404	0.882720645	1.062310759	1.069439165	0.985268481	0.682013498	1.110785935	1.181879974	0.704661823	0.852960639	0.076939789	1.248727562	1.137867377	0.888076492	1.018052405	1.275469844	1.246738309	1.432806332	0.908840683	0.959437371	1.072140045	0.85668368	0.881331851	0.527404658	1.01470411	1.085395101	-0.47645148	1.744819077	1.263609542	1.180878925	1.213794516	1.623329324	0.61532735	1.571923092	0.617859459	1.30909051	0.375918355	1.056108799	0.812772835	1.131744167	1.192113453	1.217517327	1.717954018	1.448409671	1.318942987	1.13515038	1.101005368	1.369567071	0.926897683	0.783018581	1.022315595	1.082775934	1.345013042	1.036413145	1.076631916	1.542664053	1.440067909	1.721647408	1.192113362	1.268598837	1.408384305	1.240049586	1.555839077	0.951517807	0.821133662	0.185974128	0.724659175	0.460589003	0.597767077	1.064073605	0.568461836	0.281456181	1.23607405	0.654830402	1.010637415
10005	1.060461151	0.803382521	0.84752473	1.143564435	0.83614305	1.063244543	1.172012938	1.126936695	0.010674714	1.019292967	1.035679539	0.973518791	0.754138686	0.324614453	0.60458461	0.04335657	0.902939261	0.688335411	0.498733284	-0.344256742	1.286433809	0.847029155	0.659036773	0.578389633	0.584983343	0.24329819	0.629339976	0.017275151	1.01139154	1.093134626	0.249103036	1.008148372	0.598312892	0.93984315	0.782132192	0.345679121	0.707586962	0.701272806	0.636142935	0.753221991	0.719350816	0.623408158	0.749923654	2.04536336	0.627319634	0.388728014	0.333456185	-0.034061943	0.530875903	0.417853011	0.647198109	1.267193399	1.243665365	0.946146511	1.099772884	0.733270382	0.053471107	0.96118845	1.212734415	1.076005092	1.109225574	1.28034644	0.807016472	-0.37507079	0.771373558	0.487404089	0.982680917	0.97299929	0.473213843	1.003860144	0.608998589	1.074881629	0.90246708	1.167151379	0.665510257	1.144279917	1.010524439	1.099516893	1.013587667	0.561090541	0.726984161	0.329244977	0.851527694	0.870732268	0.797758509	1.15722964	1.325571579	0.634345018	1.195347108	0.99576246	1.093263677	-0.408976832	1.330849833	0.904672068	0.978363404	0.417525637	0.656957643	0.725546097	0.112317173	1.045407708	0.934256695	1.134622781	0.811201566	0.94874771	0.055219799	0.705807764	0.694849949	0.884618981	-0.067546087	0.476635012	0.404891733	0.097122204	-0.395662109	0.726440858	0.484659523	0.838828156	1.212513016	0.485477287	-0.265198648	0.99066697	0.688454244	0.366071294	0.259442649	-0.190017794	0.302346838	-0.337684636	1.174726681	1.579511489	0.767666913	1.128365223	0.591605996	0.31886496	1.254418071	0.824837658	1.159272474	0.937469027	0.627350202	0.57919759	0.88435734	1.06771966	0.734639704	0.443231791	0.316721516	0.220855914	0.566885754	0.151950315	0.863086592	0.256484872	0.114062136	0.877274796	0.301137512	0.477619436	0.786461161	0.906951565	1.075378778	0.696820183	0.832013092	0.919247328	0.785026865	0.805470837	0.85308641	1.187295547	0.244546338	1.243416254	1.040114835	0.780594693	0.957847181	0.949443926	1.160803551	0.6780829	1.082819401	0.423322105	1.103877805	0.149012998	0.629945889	1.137648813	0.880991346	0.796884814	0.804804083	0.662873746	1.083563927	0.925700866	0.952561417	1.508397678	1.128782602	0.869658764	0.732739889	0.884622888	0.918416919	1.203392396	0.481133833	1.127243689	0.534520234	0.879578996	0.896941494	1.142861952	1.1188582	1.427251474	1.001883664	0.560070308	1.354038569	0.778350731	0.953329517	0.619466045	1.194360801	1.082050797	1.030040168	0.678082872	0.65805995	1.414191548	0.431946618	1.085717385	0.776172513	1.300632595	0.587519297	0.561383796	0.864667049	0.819878176	0.739162644	0.945989887	0.591803581	0.869658782	0.956306554	0.601377276	0.939288764	1.24819857	-0.061329548	-1.509892312	0.244546314	0.248098005	0.179739788	0.636923403	0.97734827	-0.147004734	1.16322204	0.083081392	0.656598114	0.34545723	0.156261	0.611193812	0.836297981	0.379508451	0.583903239	0.286727723	0.831294855	0.755794335	0.182378049	0.90756041	0.531133272	0.591011421	0.770008588	-0.006780014	0.459839797	1.275807914	1.096724799	0.869658669	0.769276464	0.520032233	0.646269179	0.569495818	0.537348554	0.8954597	0.454094617	0.92782819	0.739814513	0.960013365	0.852409251	0.24125829	0.89194235	0.480470335	0.515666099	0.612501078	0.485822401	0.230794265	0.84143417	0.127776797	0.345457255	0.189787431	0.760017672	0.910472467	0.806167692	0.428064787	1.411684992	0.954024538	0.823943671	1.124789618	0.992854382	0.531779351	1.040114918	0.631312479	0.481133818	1.027780111	0.557970203	0.531779286	0.984606517	0.198894508	0.671932378	1.019706059	1.156253099	0.636923327	0.718840443	1.281330158	0.62795464	0.758619365	0.452811054	0.819878139	-0.451265723	0.372211494	-0.495257952	0.279343231	-0.046971998	-0.128604327	-0.25095267	0.461857191	0.12643729	0.263906257
51	0.57776972	0.72220576	1.03531768	0.3616547	0.22287407	0.3182352	0.28545039	0.34423915	0.74927944	0.60371862	0.55666192	0.47790041	0.4600707	0.59763477	0.46544909	0.96199356	0.44182305	0.82511893	1.00348944	0.9026021	1.03893848	0.97828259	0.3648142	0.41665547	0.349648	0.4903521	0.84060206	1.05795724	0.64237131	0.35681693	0.44111343	0.499966	0.3363719	1.04585764	0.73680702	0.75683035	0.43547966	1.04774293	0.45849383	0.68852053	0.4300239	0.81018211	0.38819906	-0.03667196	0.80694307	0.41878967	0.95413606	0.46788512	0.58695285	0.45581242	0.60693766	0.83790291	0.44383514	0.75962912	0.61200984	0.98216088	0.76781007	0.75371769	0.59840436	0.8890707	0.84503099	0.64652957	1.14383592	0.41883705	1.02874556	0.53191941	0.17108357	0.68465362	0.82564467	0.87604102	0.37125936	0.60859967	0.65257511	0.87278935	0.88720568	0.74592316	0.64753168	0.72816053	0.36568049	0.83212678	0.21884037	0.42137739	0.27286002	0.60594774	0.36626972	0.56413729	0.37693778	0.66016619	0.50012994	1.04408271	0.48344939	0.65757528	0.73686908	0.32149441	0.62182802	0.64636986	0.57754593	0.7144191	0.94518037	0.02807494	0.33841119	0.75641743	0.52483332	0.50713689	0.84454339	0.79119762	0.596911	0.66705486	0.27453062	0.89826787	0.86697642	0.76696346	0.64015518	0.56929939	0.90214412	0.2039105	0.22967691	0.97026517	0.77284428	-0.23974276	0.39875064	1.05829508	0.18194023	0.6158109	0.68933337	0.41116616	0.36528654	0.41369389	0.69709669	0.56906887	0.85814869	0.51921906	0.31855683	0.44354464	0.27609449	0.46080138	0.77911464	0.64334192	0.23077787	0.56771033	0.96560959	0.42208	0.60352452	0.64395447	0.64930035	1.1823228	1.11898697	0.18872573	1.12538327	0.5155107	0.65558259	0.67447043	0.57271344	0.49119319	0.54037706	0.42881528	0.47456835	0.41341266	0.38695031	0.52440211	0.52016984	0.58235699	0.69521829	0.74943654	0.56468127	0.62902001	0.61956866	0.59631321	0.61334331	0.43524216	0.33155832	0.7460005	0.58627334	0.70899341	0.75351896	0.34625913	0.49019749	0.94370414	0.59708075	0.68217091	0.65970615	0.55158622	0.61259457	0.32791902	0.60722984	0.37256734	0.58312631	0.61736575	0.45666808	0.39147198	0.70081324	0.65240939	1.17636957	0.62693994	0.2874103	0.24831837	0.71701429	0.64424243	0.82396277	0.61446912	0.80812254	0.59415243	0.67073791	0.63389335	0.63205229	0.25863508	0.3337013	0.34930724	0.660418	0.73410261	1.06977913	0.76858431	0.64635383	0.72451345	0.78498622	0.40986149	0.77374477	0.38695032	0.73075078	0.78069711	0.53741731	0.69039836	0.66268327	0.2053049	0.66447632	0.6732911	0.69437347	-1.60824196	0.90701049	0.72763786	0.90617298	0.66159188	0.69713758	1.02613098	0.66447633	0.75426204	0.2343679	0.92113417	0.61698905	0.60611182	0.37117795	0.75018973	0.68108255	0.64840842	0.58774601	0.83196731	0.4463672	0.72684213	0.67180118	0.93934918	0.87714212	1.00938573	0.70232518	0.35211195	0.5561613	0.40921323	0.7475214	0.51155838	0.49579441	0.4423612	0.75650653	0.86507555	0.80376853	0.94413843	0.90065652	0.48626538	0.33089794	1.16885026	0.6498555	0.41168273	1.00687338	0.70117978	0.73706416	0.57670975	0.51514727	0.77100788	0.53554113	0.62902	0.65134994	0.66411254	0.5934056	0.31161428	0.70015305	0.45092712	0.54810799	0.64099447	0.45804074	0.66678906	0.33220954	0.63057209	0.83557779	0.56981077	0.45399251	0.7058406	0.48094093	0.44669217	0.36915893	0.34763993	0.6487472	0.69039831	0.86925291	0.62438248	0.63761046	0.86303478	0.81992532	0.78375205	0.3625556	0.48060107	1.08528371	0.61517574	0.51480146	0.79464678	1.1532625	0.60217105	0.55124573	0.84484146
8309	0.130336717	0.05012148	-0.006939644	-0.321158789	-1.08863442	-0.452341207	-1.155279932	-0.752055062	0.266671889	-0.106365016	-0.023517244	-0.446955679	-0.188380736	0.04756819	0.38207949	0.788225016	0.063868979	0.255451564	-0.824405177	0.694929744	-0.399052485	-0.305667784	0.111512014	0.233159618	-1.785338629	-0.354240428	-0.616773718	1.181674011	0.559595648	-0.317562366	-0.239031073	-0.485058934	-1.147214513	0.237231549	-0.044769054	0.470979363	-0.17946381	0.23254227	-0.119077355	0.076257634	0.072414548	-0.414620555	0.212416013	0.168157678	0.182393358	-0.339321266	0.160183604	-0.865292601	-0.299561005	-0.13359384	-0.38642871	-0.636401541	-1.229470575	0.219597901	-1.221719693	0.271787614	0.684858574	0.09994666	-0.019679897	0.447523495	-0.036729443	0.134137078	-0.403675624	0.467688404	0.465036704	-0.171795151	-0.293612597	0.081382804	0.415350387	0.027483207	-0.405658649	-0.934383834	-0.670326575	-0.503541687	0.262867938	-0.187704824	-0.026746468	-0.75123079	-0.903899619	0.487248048	-0.317942226	0.255178899	-0.593190695	0.216116323	-0.577075301	-0.16497885	-1.746462401	0.153090214	0.394488815	0.206315638	-0.258287684	0.764825658	0.110756523	-1.512383059	-0.65063842	0.714521543	0.268490772	-0.953260017	0.501993113	-0.084158979	-1.078838511	-0.092260944	0.169153219	-0.92490639	0.088392563	-0.274594087	-0.460786027	-0.272187966	0.539290023	-0.047873169	-0.052539915	-0.136298035	0.265344559	-0.890115064	0.391289851	-0.07250406	-1.379923138	0.011021181	0.498078055	-1.376733832	-1.052999005	0.37304685	0.811243831	0.412224495	-0.026934679	0.440551975	-0.685620705	-0.534900092	-0.396595884	-0.092121224	-1.067362622	-0.079541353	-0.592269618	0.015136831	-0.121560852	0.342622553	-0.202216216	-0.910004012	-0.528202325	-0.380958412	-0.042901718	-0.293326573	0.14249512	0.173211669	-0.603302011	1.240539423	0.401580604	-0.013926409	0.0819424	-0.599277351	0.190063282	0.487023685	-0.52449475	-0.625050882	0.204041917	0.23489536	-0.39242249	-0.438850423	0.076255593	0.229917824	-0.888469447	-0.231932221	0.102571901	0.364190301	0.139279956	-0.20499124	0.823562749	-0.18120076	0.017319035	-0.380249855	-0.96912055	0.36045564	-0.191344303	0.234895123	-0.525822249	-0.885138766	-0.031107506	-0.033087667	-1.000087171	0.46680038	-0.490976785	-0.674032027	-0.630565218	-1.073081923	-0.225340469	-0.614460914	-0.919783874	0.303887553	-0.099460215	-0.249690823	-0.395638052	-0.187958749	0.067714442	-0.487362437	-0.944100148	-0.281647277	-0.407154799	-0.720998151	-1.053788144	0.667085935	-0.309042563	-0.023108665	0.129637889	-0.545148329	-0.496364406	-0.448980093	-0.177833324	-0.463889341	-0.300494555	-0.724458469	-0.438126474	-1.015159104	-0.058802562	-0.969824722	-0.37696484	0.24916185	-0.202848924	-0.399773059	-0.211043272	-0.276813329	-0.153518465	-0.692503256	0.030597454	-1.13828328	-0.118293583	0.080090234	0.330776058	4.181704496	0.028463876	-0.56212144	0.426006916	-0.693133464	-0.3441174	0.055356332	0.054792637	0.350886964	-1.04089106	0.681856688	0.50545544	0.58022086	0.678641958	0.466152836	-0.037469233	-0.438850493	0.388612036	-0.672632924	-0.490231716	-0.372258852	-0.148770007	-0.409862341	0.378975977	1.202097572	-0.505323487	-0.690393612	-0.380850036	-0.233431094	-0.181829987	-1.008571148	0.233747656	-0.508520623	-0.248377598	-0.774834446	-0.193458685	0.636653971	0.517151486	-0.021184113	-0.246231074	-0.48055585	-0.519888212	0.02521199	-0.626307599	-0.166168853	0.264726527	-0.287696151	-0.309699403	-0.064148379	-0.242652004	0.119714647	0.11648913	-0.157564006	-0.490976922	-0.942065623	-0.019178359	-0.248992063	-0.5138943	-0.006397892	0.039426248	0.235552166	0.15638867	0.609495481	0.241358433	0.110139335	-0.765821595	-0.231411871	-0.458920946	0.026424291	0.556000891	-1.112635467	0.198306112	-0.005716646	-0.24205105	-0.62910493	0.322605889	-0.321466035	-0.236099811	-0.498318652	0.638468037	0.059235765	-0.238053299	-0.314936602	-0.023736269	0.728522461	0.005184678	0.190707455	0.009063197	0.148417108
8310	0.201075996	-0.38998763	-0.684819427	-0.26201862	-0.182960073	0.041199143	-0.126669151	-0.137291919	0.058107876	0.204315963	0.017935757	0.326493732	0.119597483	-0.260009153	-0.191670164	0.229158862	0.473442873	-0.189358695	0.544324822	-0.043000079	0.646221406	-0.140392071	-0.342721238	-0.170267496	-0.245809351	-0.481376818	-0.36189034	-0.071054025	-0.172265117	-0.466359204	0.035454996	0.117490035	0.461102733	0.00545517	0.212071151	0.036280381	-0.076302146	-0.366431693	-0.066688792	-0.116805964	-0.323505713	-0.396256128	-0.750888688	0.17148945	0.137961179	-0.553599123	-0.037411748	-0.324556861	0.123007724	-0.061935661	0.042978451	0.168341436	-0.181065816	-0.469611098	-0.216849577	0.000123068	0.660570189	-0.348780619	0.448214844	-0.293424552	-0.028305661	-0.410533199	0.402195535	0.410767632	-0.508252136	0.034577416	-0.161201043	0.115824726	-0.260048096	-0.226136726	-0.565189902	0.486234578	-0.140549739	-0.660295479	0.112891681	0.335867635	0.301712163	-0.546480278	-0.304848346	-0.411688856	0.461048199	0.186668476	0.011891704	-0.093268972	0.120711079	0.432101664	-0.009137221	0.13148645	0.047124504	0.095755419	0.302877169	-0.159728318	-0.548190963	0.070936738	-0.378875902	0.129493411	0.088519166	0.130008642	-0.138467517	-0.083634078	-0.046626589	-0.15056113	0.273602366	-0.232260005	-0.341949693	0.116864236	-0.201574489	0.170011384	0.058305324	-0.149790581	-0.532410917	-0.46994969	0.161590859	-0.044473154	-0.550898661	0.323279588	-0.382926834	0.018041286	0.178715411	-0.085563459	-0.358173119	-0.615026954	-0.381243918	-0.16130827	-0.466651018	-0.037569348	0.051573234	-0.08848932	0.052814822	-0.08345527	0.285556331	-0.277408698	0.547920789	0.168968668	-0.05841098	-0.071419395	-0.214204474	-0.390346651	0.30503504	-0.647415338	-0.167287931	-0.142660822	0.332911354	-0.45058554	-0.508042677	0.08760813	-0.207464061	-0.032123685	0.453551565	-0.430277735	0.006706005	-0.497978997	-0.00475085	-0.056608446	0.52398296	-0.121970156	-0.695857169	0.339476915	0.074317722	-0.071817449	0.04571351	0.260236762	-0.223853602	-0.014705247	-0.312677542	-0.050838072	0.016289934	-0.005125202	-0.135005541	-0.203813082	-0.082540669	0.341008304	-0.072250352	-0.540806205	-0.399852541	-0.039053865	-0.014705271	0.164667493	0.325337718	-0.182810612	-0.258893882	-0.490563547	-0.182013409	-0.319056253	0.14213527	-0.165314724	-0.077755361	-0.114650122	-0.306948547	-0.63091015	0.045713564	0.124601209	-0.338479145	0.479995727	0.263839463	0.176856425	0.042971087	-0.16380329	-0.428061207	0.609405174	-0.29731541	0.308461163	0.113382103	-0.099672838	0.166850461	-0.182810639	-0.101632212	-0.057752427	-0.040597482	-0.242769352	0.08008581	-0.007632814	0.211085938	-0.018247106	0.165452532	-0.129697176	-0.290175419	0.56069099	-0.012318397	-0.498732245	0.240328208	0.191746913	0.092836175	-0.098928567	-0.212188164	0.163043874	-0.032198724	1.541710774	-0.239233649	0.082518636	-0.580143946	0.010432841	0.027534961	-0.226551666	-0.105150108	-0.470211876	-0.083731912	-0.815522442	0.240775135	0.075913005	-0.545202654	-0.331387248	0.074718018	-0.162535686	-0.499847031	0.062750332	-0.360629163	-0.404684875	-0.001159287	-0.20360052	-0.229763912	-0.513836743	-0.399852505	-0.21562117	0.054626805	0.036635278	-0.113505897	0.171040677	0.092836149	-0.053608939	-0.745993256	-0.218412376	-0.679783525	-0.270107908	0.344423229	0.095983246	-0.103571127	-0.183209865	-0.146466354	0.169890552	-0.243503441	-0.187226029	0.205228182	-0.225061823	0.497425428	-0.205209693	0.159922352	0.200599142	-0.124344669	-0.913796604	-0.245158947	-0.035612151	0.362170078	-0.079946782	0.066511287	0.121086006	0.122658158	0.112982433	-0.069050373	-0.390500708	-0.355137365	-0.279730498	0.163406322	-0.007241069	-0.456658168	0.024823921	-0.034815785	-0.180848575	-0.249161288	-0.023656998	-0.078543429	-0.452487792	-0.167712539	-0.315482583	-0.554155189	0.268866874	-0.05083812	-0.06868021	-0.388397345	-0.310441744	0.109405313	0.066511297	0.314658475	-0.281379387	0.191746898	0.333545896
52	1.513404652	1.632154681	1.439406095	1.732075115	1.740217673	1.371853281	1.686140049	1.683459736	0.201972759	1.584311623	1.432445804	1.642609036	1.431755767	0.760524792	1.215592575	0.368033913	0.450318814	0.124485907	0.50790202	0.265162596	1.095571012	1.572449311	1.410585868	1.533420456	1.513237205	0.677056617	1.472350172	-0.076720371	1.48080916	1.639596025	1.2711435	1.718421305	1.588788896	1.293081962	1.44583078	1.195801761	0.660925446	0.965808157	1.287091907	1.378329112	1.42446486	1.380110403	1.029511256	1.13124383	0.577229692	1.012130416	0.310770468	1.59305321	1.27524856	1.447026281	1.512657925	0.70982261	1.925290015	1.057788824	1.644094273	1.429204112	0.234358403	1.643550151	1.560765787	1.388201651	1.362059258	1.707220702	1.481759759	-0.338158833	1.336558638	0.90087327	1.422853876	1.174384777	1.48884729	1.71288924	1.3052077	1.893272317	1.398501558	1.488630792	0.538674358	1.512450045	1.83265664	1.240545557	1.737281713	1.28519204	2.009902226	0.752682271	1.598023629	1.594740553	1.553126135	1.764703097	1.562043158	1.310468046	1.757333137	1.137537319	1.541289183	0.000465246	1.545577262	1.543706694	1.486359754	0.671968401	0.93734852	0.648240649	0.182381635	1.65963419	1.693534414	1.639019017	1.609297201	1.27318521	0.514942492	1.430160137	0.923588054	1.195516749	0.176188742	1.207002275	1.39370373	1.512899279	0.866776021	1.348293943	0.735919771	1.040749684	1.2926057	0.667172311	-0.061296768	1.140094005	1.579507349	0.683928506	0.238288876	0.252477085	0.555287562	0.328126248	2.070954034	1.377925447	1.827826284	1.63447229	1.521205256	1.673862274	1.609823314	1.709593907	1.608418959	1.40016507	0.925351281	1.413054788	1.27163175	1.354987254	1.64659548	0.215692676	1.275376197	0.393740352	1.422506888	0.427079868	0.918994503	0.42092672	0.248764946	0.922548082	0.427079868	1.110891725	1.473186615	1.27433289	1.270971841	0.982685804	1.318967263	1.300757347	1.147047916	1.247338162	1.381475046	1.225758613	0.714299214	1.555903067	1.270971671	0.870148599	1.265085144	1.152122585	1.330106566	1.335897946	1.296967824	1.504140493	1.495769213	-0.298548267	1.079648819	1.392120486	1.471009989	1.309920453	1.529355142	1.291227689	1.464384166	1.615244179	1.547535118	1.53796447	1.416042635	1.596037012	1.519207395	1.387724613	1.421954269	1.257883983	1.487335453	1.624784758	0.529325198	1.170579767	1.352261256	1.708310806	1.555903153	1.392120511	1.562835694	1.318967456	1.609889283	1.367512746	1.517038408	1.636883126	1.53796442	1.468867792	1.389889212	1.383454045	1.354144729	1.56728985	-0.442620396	1.622863362	1.300757352	1.451262531	1.567289792	1.4320925	1.379350543	1.438115814	1.589500662	1.320779536	1.44445653	1.667482099	1.481568445	1.614124558	1.764480078	1.580732073	1.007001024	-3.556522815	1.138405929	1.189426933	1.060111617	1.109835934	1.007000942	0.789600808	1.345792648	0.723604834	1.198007002	0.577193949	0.699873532	1.168841355	1.501988444	1.138406111	1.14025417	1.341965204	1.154020402	1.517038415	1.268919204	1.479465241	1.041272655	0.973855837	1.083019554	-0.26879313	1.165527407	1.307851484	1.252486422	1.213354041	1.281715932	1.307851454	1.361736564	1.283705187	1.227417309	1.203171423	1.331937778	1.42621254	1.295131784	1.091388763	0.865951567	-0.821568541	1.206546599	1.335897968	1.046057568	1.173886265	1.328027296	0.770792609	1.430180381	0.883227791	1.345792684	0.649673525	1.030361269	1.300757359	1.389889263	1.203171481	1.173886403	1.387724652	1.311717441	1.553548798	1.177449902	1.072170678	1.487335463	0.985624633	1.333743242	1.331937224	1.426212743	1.385739103	1.203171333	1.283705009	1.199708383	1.475272152	1.508364213	1.423953474	1.473186587	1.116393746	1.186025176	1.37935058	0.950189384	0.940413135	1.016414224	0.843005694	0.339720886	0.542401981	0.899824372	0.910710851	0.200645211	1.076400896	0.909088566	0.929173368
54	-0.726875041	-0.680970737	-0.739790315	-0.684192647	-0.603316613	-0.919148978	-0.609362081	-0.697051213	-0.575954006	-0.715822536	-0.806274534	-0.738087654	-0.798053054	-1.018632775	-1.036250639	-0.544061485	-0.667042946	-0.516654918	-0.669514808	-0.488954513	-0.788927837	-0.799207243	0.252019869	0.173219244	-0.740091529	-0.662278483	-0.857831469	0.015533051	-0.53941096	-0.802623972	-0.716368135	-0.586137765	-1.302413389	-0.383705002	-0.305958466	-0.780737648	-0.801069594	-0.388877971	-0.552150188	-0.439419773	-0.754492266	-0.886332948	-0.654869073	-0.385958448	-0.476995603	-0.934068748	-0.534112426	-1.15449616	-0.206147879	-0.76736415	-0.451166316	-0.429052325	-0.631930579	-0.521061654	-0.480303665	-0.693487325	-0.339406075	-0.527758957	-0.562989306	-0.858941154	-0.439450194	-0.65184818	-0.275950021	0.033672803	-0.973822054	-0.555828958	-0.901633361	-0.767370532	-0.457619835	-0.832672544	-1.00384835	-0.467827852	-0.831697755	-0.516523468	-0.470322918	-0.862229577	-0.71856367	-0.513260905	-0.417096188	-0.80836568	-0.480510453	-0.449454834	-0.736423983	-1.117794148	-0.740967296	-0.301440509	-1.144796812	-0.558138019	-0.121643056	-0.274302432	-0.670574087	0.005198046	-0.662102243	-0.747032944	-0.872004423	-0.671764272	-0.730555065	-0.715489609	-0.569575643	-0.218980969	-0.474463944	-0.629131956	-0.55437805	-0.433959493	-0.292348086	-0.535860218	-0.810719108	-0.689789654	-0.423627681	-0.832464924	-0.80502046	-0.625887872	-0.725429718	-0.442608788	-1.161274608	-0.697674208	-0.961535081	-0.219596024	-1.017991496	-0.487143773	-1.216356582	-0.69176754	-0.62682437	-1.341026022	-0.690725195	-0.270879188	-0.7319295	-0.523512762	-0.483929778	-0.59691432	-0.934682223	-1.008785576	-0.44534877	-0.917417348	-0.700932065	-0.788592798	-0.851648354	-0.957820794	-0.313947178	-0.456359887	0.173399776	-0.580110789	-0.961910358	-0.609871482	-0.604603052	-0.678192588	-0.824112546	-0.277023313	-0.291831515	-0.888560365	-0.542143483	-0.599955287	-0.78939235	-0.611129341	-0.693874111	-0.375460177	-0.732293939	-0.791043892	-0.424097896	-0.664277374	-0.71395212	-0.86262505	-0.783030798	-0.516617049	-0.370013647	-0.8233173	-0.51497761	-0.774174844	-0.600945954	-1.050968925	-0.650968238	0.041895028	-0.7652001	-0.481877224	-1.019750987	-0.335957644	-0.775947899	-1.127931803	-0.668947548	-0.528698184	-0.679536291	-0.39814441	-0.559345817	-0.810137776	-0.835124521	-1.094870609	-0.529079386	-0.911694899	-1.028834502	-0.626156294	-0.635113391	-0.404833874	-0.606975549	-0.272174611	-0.203198491	-0.365927855	-0.64545352	-0.624019972	-0.828253096	-0.887516959	-0.863050685	-0.562657642	-0.663825592	-0.841207924	-0.723623998	-0.824641415	-0.70807627	-0.822439994	-0.564824626	-0.18590653	-0.722427568	-0.461600032	-0.454807033	-0.582042319	-0.737453205	-0.634740282	-0.756658184	-1.087192095	-0.766473074	-0.614104974	-0.611544451	-0.793991237	-0.829649297	-0.815294605	-0.365501381	-0.700528365	-0.970372862	1.307461757	-0.148963005	-0.495604894	-0.682521664	-0.542955196	-0.518270848	-1.118434763	-0.717839411	-0.291822719	-0.756299687	-0.866065072	-0.365119367	-0.919127573	-0.676094169	-0.620315219	-0.322414713	-0.740114461	-0.940681284	-0.757090228	-1.120277484	-0.279934212	-0.976099411	-0.642951829	-0.589491587	-0.801693793	-0.733520349	-0.772002171	-0.615556232	-0.596028122	-0.842936947	-0.200928372	-0.681699828	-0.93981917	-0.963527991	-0.737453253	-0.796486263	-0.795239464	-1.03334031	-1.079561907	-0.661300414	-0.373539984	-0.307184168	-0.679958359	-1.010199873	-0.552961641	-0.752438005	-0.770296456	-0.602576325	-0.073952445	-0.638234558	-0.636507085	-0.368740839	-0.689300398	-0.493262846	-0.837770165	-0.628233558	-0.327383951	-0.601355721	-0.438912438	-0.411213896	-0.285829497	-0.539110319	-0.348917743	-0.134929361	-0.379130096	-0.650562083	-0.750275057	-0.859300106	-0.773669658	-0.038380719	-0.701367189	-0.393987802	-0.593235134	-0.460820646	-0.629897114	-0.587429218	-0.380380086	-0.749823864	-1.029355128	-0.46160008	-0.436263148	-0.285009945	-0.931219592	-0.779011427	-0.473784365	-0.370399142	-0.689713943	-0.987331002	-0.64473244
55	-1.3630634	-1.3985753	-1.4356403	-1.3029357	-1.1293309	-1.2963714	-1.0866016	-1.1227326	-0.9252131	-1.5351018	-1.5276761	-1.4863831	-1.5396606	-1.5478789	-1.5559289	-1.3985752	-1.5284924	-1.2494728	-1.364352	-1.019562	-1.4915083	-1.2535177	-1.3514969	-1.4994432	-1.3952246	-1.4206282	-1.5193509	-0.6146316	-1.6741284	-1.5501108	-1.5123307	-1.2722762	-1.4429818	-1.0555908	-1.7776429	-1.1645363	-1.2868028	-1.0080618	-1.7731876	-1.3173149	-1.2684283	-1.8433891	-0.9257151	-1.2613154	-1.2007363	-1.4910156	-0.9917547	-1.717953	-1.8150398	-1.5433595	-1.2143022	-1.0871901	-1.2891253	-1.3086695	-1.393344	-1.6732964	-1.800971	-1.4983747	-1.2843729	-1.7942142	-1.7749317	-1.3563387	-0.9901254	-0.6774642	-1.0542938	-1.463768	-1.2998993	-2.0567973	-1.6472303	-1.0759625	-1.1619784	-1.2976012	-1.3116535	-1.1161198	-1.4084937	-1.2498304	-1.625269	-1.319041	-2.1415392	-1.1873838	-1.5520325	-1.7993098	-1.3814321	-1.8562785	-1.6299515	-1.808312	-1.3903365	-1.8653899	-1.6097441	-1.0796493	-1.5523946	-1.0807569	-1.3707332	-1.5695286	-1.3123521	-1.3917108	-1.8342772	-1.4186872	-0.1583318	-1.2088856	-1.2430315	-1.5085762	-1.4634602	-1.1231773	-1.4162384	-1.1540644	-1.0309892	-1.2369132	-0.6918964	-1.5237508	-1.0555954	-0.8452021	-0.7317158	-1.779025	-0.6816622	-1.5773265	-1.460744	-1.426233	-0.8536326	-1.4647235	-1.6360192	-0.8986361	-1.2128601	-1.5381835	-1.4314953	-1.219936	-1.3417851	-1.4266273	-1.2664083	-1.4266273	-1.2753574	-1.2639573	-1.0588685	-1.6290608	-1.3424431	-1.3178842	-1.0360589	-1.0848802	-1.0209561	-1.3203112	-1.5710501	-1.1574597	-0.8285608	-1.53141	-1.1207567	-1.6841958	-2.0253598	-0.9926284	-2.052838	-1.2146448	-1.8804332	-1.4035254	-1.5749799	-1.4425285	-1.1271185	-1.3683183	-1.7482752	-1.3906739	-1.5682466	-0.9702987	-1.2679094	-1.5448997	-1.2759986	-1.4312266	-1.1429337	-1.4794571	-1.4414148	-1.250105	-1.5244374	-1.6699495	-1.5991314	-1.4150933	-1.6012424	-1.3759387	-1.5472195	-1.5480944	-1.3212938	-1.4670616	-1.5741438	-0.6143395	-1.6398302	-1.439442	-1.3425757	-1.4017604	-1.4674856	-1.1968467	-1.6962965	-1.4583782	-1.4453538	-1.2435254	-1.2843836	-1.4613235	-1.2205728	-1.3603049	-1.4583781	-1.2258035	-1.4642323	-1.6263371	-1.5153738	-1.2319372	-1.5054231	-0.7150709	-1.0479786	-1.1207679	-1.2217952	-1.3675508	-1.7895379	-1.5568719	-1.4300625	-1.182437	-1.6077869	-1.4529514	-1.358745	-1.395744	-1.3248534	-1.4695228	-0.8688904	-1.2748292	-1.3119892	-1.4546568	-1.0905458	-1.3718043	-1.1801986	-0.8387406	-1.1767701	-1.2797879	-1.4972282	1.9614518	-1.323638	-1.2331375	-1.6228912	-0.8862295	-1.5301621	-1.2505399	-1.4759075	-1.7090197	-1.3260355	-1.0798244	-1.4638783	-1.6008476	-1.4142683	-1.4335798	-1.4621084	-1.4044802	-1.3260354	-1.5244373	-1.5257714	-1.6058156	-1.4068369	-0.836787	-1.5000975	-1.4056228	-1.6416243	-1.4414149	-1.7333606	-1.5257713	-1.6634213	-1.7036067	-1.426591	-1.4178851	-1.5781912	-1.6301785	-1.3440618	-0.8157396	-1.2851362	-1.3989216	-1.3354705	-1.088626	-1.3224418	-1.2690878	-1.5232031	-0.7065723	-1.0981224	-1.439009	-1.5377687	-1.4735499	-1.5902012	-1.1074155	-1.4617208	-1.2924405	-1.3131697	-1.4441032	-1.3321947	-1.4529514	-1.5046176	-1.2943999	-1.4155124	-1.5914231	-1.2793832	-1.5701966	-1.1313878	-1.3148095	-1.5009383	-1.2335402	-1.4123976	-1.5132176	-1.33179	-1.6241892	-1.1808792	-1.5468241	-1.2566513	-1.3770747	-1.4366821	-1.026326	-1.2322987	-1.5181904	-1.615717	-1.3432845	-1.6012424	-1.6077868	-1.360305	-1.227287	-1.4600459	-1.51361	-1.35508	-1.0561661
49	-0.517154096	-0.497283274	-0.552986427	-0.420343644	-0.278680603	-0.594454197	-0.257055396	-0.412043139	-0.004992948	-0.622667874	-0.658815531	-0.664137921	-0.624587684	-0.654016972	-0.746337784	-0.379594124	-0.60120504	-0.296466817	-0.504241917	-0.1923397	-0.5810879	-0.58150146	-0.505108226	-0.614209919	-0.516314425	-0.525852184	-0.642476066	0.238542769	-0.74787131	-0.688936131	-0.658326075	-0.46960464	-0.996434334	-0.231706305	-0.219118593	-0.307178387	-0.492501394	-0.261219007	-0.398338485	-0.210075601	-0.376343435	-0.4216824	-0.349300969	-0.489285433	-0.444369149	-0.614397915	-0.143974938	-0.997090947	-0.912048979	-0.539712439	-0.555130237	-0.667900976	-0.758643353	-0.463476906	-0.440563607	-0.84426368	0.457500675	-0.895077085	-0.339351	-0.418456222	-0.404151784	-0.468386631	-0.639617007	0.025521277	-0.514995965	-0.969720969	-1.38999549	-0.475779961	-0.73578166	-0.662777372	-0.856582949	-0.706187043	-0.31927415	-0.860830881	-0.294089661	-0.687235388	-0.425491952	-0.436633654	-0.172757738	-0.346205812	-0.712086306	-0.472021498	-0.347430731	-0.623871477	-0.634799623	-0.350318674	-1.020271574	-1.132798534	-0.447405197	-0.221746951	-0.506593538	-0.327305712	-0.349897904	-0.224269873	-0.506242867	-0.163273155	-0.343700591	-0.40987359	-0.40196086	-1.030665137	-0.462805872	-0.154952952	-0.706195275	-0.415540272	-0.609017294	-0.668648733	-0.411936805	-0.422388127	-0.158026263	-0.330431927	-0.31367855	-0.636716802	-0.057041288	-0.590251045	-0.429982612	-0.474884647	-0.499113499	-0.186131912	-0.369517904	-0.414653032	-0.309356596	-0.514013215	-0.220173602	-0.410962211	-0.579058916	-0.330589877	-0.403763132	-0.031325229	-0.799848407	-0.444348709	-0.6489602	-0.511633352	0.027268151	-0.558640534	-0.606598865	-0.623427575	-0.670738194	-0.462803964	-0.129512393	-0.326673234	-0.417977667	-0.22047919	-0.440608199	-0.586732325	-0.278443481	-1.064153931	-1.05072236	-0.267478102	-0.824536881	-0.630604873	-0.547181089	-0.049638542	-0.644443265	-0.542786852	-0.79025207	-0.327410011	0.140041432	-0.6750794	-0.566424083	-0.771407226	-0.440440161	-0.380629803	-0.57682576	-0.087705824	-0.298653448	-0.567171232	-0.351847709	-0.105306375	-0.942332204	-0.256843238	-0.287747122	-0.407007817	-0.221894774	-0.318348156	-0.890073714	-0.510747621	-0.254531229	-0.519059948	-0.384930814	-0.633974705	-0.384212982	-0.473912315	-0.391104939	-0.089365256	-0.294752742	-0.622307777	-0.390044739	-0.360007313	-0.593263239	-0.898244753	-0.699143588	-0.835763693	-0.29547874	-0.41160235	-0.701501497	-0.35645912	-0.392167436	-0.72266555	-0.9905032	-0.733348306	-0.583736995	-0.401782867	-0.570557795	-0.467736981	-0.842644717	-0.286361835	-0.227674207	-0.670616374	-0.703729074	-0.526450694	-1.053708543	-0.711293019	-0.450312212	-0.592877177	-0.470647255	-0.611819161	-0.944785045	-0.114572386	-0.585207414	-0.426770835	-0.505691923	-0.517920001	-0.658683374	-0.519424522	-0.287747106	-0.724562615	-0.607623884	1.481587876	-0.379163768	-0.509404891	-0.510064022	-0.71287518	-0.317624827	-0.448947934	-0.602070618	-0.275755586	-0.404067412	-0.519059966	-0.54312885	-0.195422835	-0.556317572	-0.227674239	-0.441189804	-0.533745271	-0.778650939	-0.878128408	0.052481653	-0.299024119	-0.236932336	-0.174392391	-0.586699883	-0.453925787	-0.539165769	-0.404394185	-0.799067186	-0.450312103	-0.238015446	-0.577495914	-0.482051469	-0.306798241	-0.479602797	-0.386683313	-0.544620443	-0.534147832	-0.768715511	-0.378101754	-0.842242421	-0.331587872	-0.440083944	-0.54917824	-0.545936295	-0.153444403	-0.594006114	-0.374861443	-0.512208502	-0.481384765	-0.736746604	-0.449338743	-0.30679838	-0.653115685	-0.284603147	-1.022936497	-0.676978659	-1.010947833	-0.444003693	-0.488143325	-0.520807607	-0.293005456	-1.059013445	-0.435984841	-0.373059419	-0.871022856	-0.083320932	-0.028392341	-0.402925604	-0.474892092	-0.474197029	-0.561889638	-0.592877187	-0.32373188	-0.630032654	-0.707074486	-0.627534873	-0.563733098	-0.217089125	-0.476755165	-0.341557392	-0.348652235	-0.2145149	-0.605050414	-0.458653994	-0.811497419	-0.542786817	-0.453544399	-0.698073572	-0.670233624
56	0.351366359	-0.038711347	-0.406752522	-0.516445139	-0.424888547	-0.68156384	-0.206234107	-0.636652912	-0.736063935	-0.64498739	-0.985830257	-0.504782063	-0.601167984	-0.331647356	-0.632797864	-0.811537927	-0.243355942	-0.387419134	-0.682624388	-0.550242297	-0.812176585	-0.512347725	-0.8980821	-0.734160034	-0.750430036	-1.26064133	-0.736063651	-0.251093484	-1.02303575	-1.037696018	-0.728253308	-1.059371572	-0.771822076	-0.671582486	-0.516859071	-0.011745783	-0.211936965	-0.207664359	-1.009761014	-0.37378293	-0.497846886	-0.680340389	-0.545699831	-0.04152432	-1.472065949	-0.723325515	-0.220825602	-0.888754562	-0.809313754	-0.609467763	-0.641607519	-0.433510938	0.04573553	-0.315591911	-0.207095883	-0.767424462	0.11575335	-0.619921081	-0.750125265	0.126284508	-0.136552206	-0.19573132	-0.995976124	-0.187641901	-1.184940506	-0.267316207	-0.703050292	-0.504206193	-0.618927022	-1.075374912	-0.14939195	-0.838905838	-0.145755474	-1.149471671	-0.721166395	-1.373202784	-0.009134572	-0.898310213	0.178028562	-1.118090976	0.201921435	-1.017867033	-1.435413645	-0.386151033	-0.336405255	-0.312529113	-1.370846788	-1.028583764	-1.124930483	-0.410050958	-0.77748391	-0.556770003	-0.827369448	-0.063212282	-0.757760332	-0.025684363	-0.417347407	-0.213881718	-0.36585601	-1.079631821	-1.217718314	-0.250519366	-0.49587912	-1.18614613	-0.653746825	-1.3852154	-1.60511407	-1.52379953	-0.674850176	-0.29886981	-0.289122298	-0.498672986	-0.08470549	0.099084785	-0.336928579	-0.14114554	-1.068782945	-0.583456994	-0.032489155	-1.541801717	-0.309809338	-0.821404304	-0.038882759	-0.367092623	-0.555686786	-0.699816242	-0.687023317	0.078253239	-0.734244845	-0.362730724	-0.676905976	-0.511955077	0.037505553	-0.505474521	-0.523042565	-0.375533437	-0.557103396	-0.646875036	-0.287992595	-0.333754509	-1.213849559	-0.443246429	-0.221758381	-0.604254297	-0.219820625	-1.303481477	-1.766845095	-0.213116121	-1.188287374	-0.651968526	-1.338137581	-0.103206149	0.028744507	-0.679099109	-0.8997651	-1.008074085	-0.665738253	0.066254568	-0.766698205	-0.709673148	-0.931675416	-0.911468488	-0.378710453	-0.762664957	-0.357327334	-1.208611107	0.292160689	-0.910000619	-0.802190602	-0.210797763	0.156988093	-0.237670229	-0.706416245	-1.03988839	-0.442273974	-0.536860161	-0.131058342	-0.152033094	-0.744046775	-0.804747655	-0.68397052	-0.133367144	-0.823939336	-0.979820562	-0.930838874	-0.957755757	0.050682128	-0.263470685	-0.527217193	-0.16381277	-0.39465644	-0.017450552	-0.222302541	-0.431441795	-0.431441437	-0.205435014	-0.504977499	-0.671777776	-0.794671428	-0.633801462	-0.261948146	-0.254396719	-1.011488218	-0.734039627	-1.378687464	-1.002230503	-0.555124682	-0.456780803	-0.14162596	-0.540780527	-1.105188003	-0.550288765	-1.001463496	-0.97563616	0.071298913	-0.177846607	-0.24209143	-0.511207128	-0.183180924	-0.528028962	-0.098434908	-0.3336894	-1.021627251	-0.474862904	-0.93497043	0.547589283	-0.883027172	-0.316535321	-0.522789262	-1.149540756	-1.264619148	-0.877627001	0.263415232	-0.166988548	-0.22083955	-0.466105456	-0.849959719	-0.320485019	-1.028818012	-0.429907763	-0.398670059	-0.698836258	-0.575819563	-1.259639219	-0.460704339	-0.78374396	-0.871973015	-0.407195094	-0.236857044	-1.247736265	-1.145636622	-1.187539648	-1.008829814	-0.695254217	-1.30991748	-1.129596254	-0.290340976	-0.957755807	-1.229608782	-0.055970301	-0.102246719	-1.384681252	-0.607442638	-1.058331904	-0.694499725	-0.477286365	-1.117814489	-1.627382416	-0.798999509	-0.411858126	-0.826610417	-0.500936695	-0.617352018	-0.012913467	-0.659697703	-0.36271599	-0.73908488	-0.901387848	-0.236857554	0.5407152	-0.558374055	-0.855871895	-0.656281135	-1.053346392	-0.051010205	-0.282697083	-0.858611584	0.061822836	0.346999397	-0.597014512	-1.536158197	-0.385106647	-0.2651481	-0.383433441	-0.532084987	-1.182493556	-0.15891102	-0.577326661	-0.388350998	0.214126239	-1.069613407	-0.950011874	-0.443944392	-0.808073692	0.02201036	0.010449254	-1.043961737	-0.596658171	-1.711835391	0.240782534	-0.860309002	-0.924263576	-1.224613671	-0.694499844	-0.746705408	-0.729053525
23205	0.72137701	0.849133011	0.21160649	0.219255878	-1.191570555	0.632882892	-1.363155416	-0.846421755	1.049324783	-0.181402614	0.697437417	0.319979575	-0.101087868	0.773192586	0.365554962	1.230641206	0.925381599	0.791682124	0.784715985	1.259633567	0.814187187	0.265560978	-1.061053758	0.422703673	0.305774121	0.319115197	0.674749202	2.417542528	0.192726132	0.257097415	0.996998969	0.383132936	0.27635699	0.560704102	0.15240696	0.044683383	-0.229517841	0.793628327	0.367926416	0.836956593	0.13177865	1.029189563	0.650606731	0.465264097	0.964963186	0.439603057	1.078377932	0.704578402	-2.717961293	0.866224278	0.733171545	0.958270412	-0.653084801	0.404529729	-0.862669853	0.590807898	1.383179406	1.043589108	0.251987188	1.014668964	0.875811644	0.652710868	0.678752483	1.835793731	0.913659015	0.074497102	-0.241833227	1.010519248	0.393132486	0.399201574	0.502803615	-0.552660406	-1.125862736	-0.433709534	1.282633142	0.563496257	1.155110292	-0.777779135	-0.221726772	1.23384555	0.118185152	1.19169285	-0.176987723	1.082569608	-0.031907226	0.078696809	-0.858672514	0.695746306	0.944130744	0.994482853	0.168358412	1.556679524	0.133584248	-0.864673218	-0.780890986	1.245540218	1.250192786	-0.308578772	1.280280202	0.352118029	-0.300011687	0.854030732	0.754608787	-0.850562469	1.365093719	0.134050795	-0.979103972	0.740326834	1.791267771	1.119128941	0.248843298	0.270772545	1.251343664	-0.937455821	0.958001181	0.187782885	-0.9721172	0.927638447	1.166744772	-0.608888413	-1.140080168	1.172160335	1.104721057	1.206040976	0.50484435	1.223370828	-1.512859925	-0.199174877	0.552246525	0.710625631	-0.091126138	0.525591062	0.174327813	0.280253625	-1.446633339	0.175041455	-0.799162796	0.804418076	0.544360477	-0.054915379	1.032184311	0.808237012	0.274409702	0.646674107	0.378881318	2.028023191	0.610153309	1.211666259	1.426244682	0.539500174	0.65484336	1.40609544	-0.179427812	0.10490891	0.466455961	1.415018535	0.210833841	-0.823507179	-0.159716036	-0.513737628	-0.515807889	0.092070478	1.676944634	0.984887048	0.42902322	0.890833972	0.379938492	0.234384941	0.654285465	0.036762703	-1.556796833	0.21083378	0.480063602	2.426700383	0.30697711	0.014814361	-0.261245336	-0.232901325	0.422381231	0.447596805	0.159533142	0.543940447	0.485080868	-0.135816773	-0.145932603	0.115494916	-2.283255957	0.365585016	0.124110741	-0.459009616	0.023312245	1.497525281	2.161859964	-0.193669945	-0.178884167	0.443856276	-0.447599744	0.477016508	0.546289555	1.900521897	1.056636156	0.733637431	0.407774648	0.784830171	0.672631918	0.89952118	0.124718084	-0.637144118	-0.112417195	0.649049292	2.144378201	0.221987473	0.806535234	0.211309661	0.170183531	0.873422616	0.608423056	0.41508797	0.615904383	-0.023943714	0.074887656	0.149590886	0.291423172	-1.497524975	0.196743195	0.168554941	0.183860648	-3.495667501	0.306977182	0.04777268	0.628387836	0.9528733	0.366112496	-0.522016433	0.491383545	1.048445537	0.383958037	-0.0132626	0.524082027	-0.11308926	0.520154762	0.130652791	0.175471479	-0.396009124	0.135062517	0.431879959	0.684898784	0.49565439	0.395706044	0.54628952	1.727345968	2.89934334	0.959426919	-0.013789595	0.404987809	-0.284084818	-0.085876061	-0.761800107	0.53899137	-0.231241844	0.613156341	0.365584971	0.485080864	0.935049516	0.19114959	0.460239758	0.725309359	2.768089717	0.260099707	0.58755572	1.014297781	1.432606346	1.085719777	0.613156361	0.892621524	1.273768915	0.558526914	0.757266809	0.747491034	-0.508936908	0.846880891	0.067503294	0.677142196	0.114951056	0.674331336	0.619127589	0.600183901	0.226026007	0.520804451	0.623692822	1.731914974	0.419085152	0.341809247	0.443376955	1.149120583	0.34124321	0.064063814	-0.117698252	0.558526902	0.173834081	0.66491062	-0.007505684	0.682224736	0.875710794	-0.219003727	1.020991123	0.628387904	-0.32590629	1.116693315	0.874542696	0.387117076	1.199341774	1.334378125	0.01481433	0.965322092	1.251081063
2180	-0.519647267	-0.056931995	-0.368336879	0.230683321	-0.165332629	-0.27602414	-0.136472832	-0.459081872	1.070263095	0.329704368	0.484366919	0.624078646	1.818312805	0.39119836	1.130360118	0.302966915	0.130953427	-0.27526683	0.701666536	0.61133604	0.456372204	0.634895377	-0.388920147	-0.074343939	0.05644741	1.507306635	0.22855553	-1.059635717	0.464368088	1.035900432	0.272920813	0.141599169	0.640351978	-0.268864248	-0.434524053	-0.264317412	0.348831581	-0.338691595	-0.463249292	-0.373874104	-0.405686107	0.706502864	0.266967991	0.935825794	0.383969795	0.881560191	0.10116242	1.635941861	1.192596326	0.321005417	0.422656295	0.630320967	0.593387946	0.80653196	0.218838082	0.95519497	0.558238025	0.649448268	0.251016172	0.133492695	0.33512375	0.062513335	0.524704011	-0.396570996	0.718169103	0.64780542	0.591924473	0.59570258	0.282096422	0.589705275	0.31684802	0.653857635	-1.27985626	0.692129701	0.477790899	0.650610414	-0.000573441	0.349220757	-0.259721418	-0.762081584	-1.001194502	0.265453967	0.497832518	0.436211671	-0.309672971	0.524704011	0.286708951	0.722368901	0.867560379	1.075606394	-0.289225387	0.81457994	0.051646142	0.776266293	-0.083546924	0.442928112	0.772137731	1.069511401	0.440133941	0.598864938	0.937721592	0.849561483	0.093007654	-0.532447056	0.284550128	0.605849932	1.020165481	0.91059273	-0.545268406	-0.059666324	0.379176233	-0.64492389	0.848539344	-0.219966975	1.093786082	0.478426449	-1.968199926	-0.614591069	0.987506754	-1.672448462	0.665530876	0.460137155	0.35303464	0.837958305	0.371840587	-0.034060877	-0.317221056	-0.426222612	-0.377799985	-0.2774553	0.491772667	-0.742364748	-0.028407272	-0.008579966	-0.115394907	0.069622591	0.492839713	0.337726724	-0.619547359	-0.201010083	0.428984265	0.792828086	1.42509668	0.861580779	1.252311845	0.557890267	0.628480237	0.632860297	1.817722493	-0.196255915	0.832785519	0.279770442	0.989067571	0.467869284	0.210588284	-0.647396836	0.675244459	-0.031651269	0.455249977	0.145689199	0.527573985	0.307990902	-0.08927489	-1.12465526	-0.277830848	0.450826779	0.112317082	0.466079125	0.076228646	-0.076822416	-0.053237732	0.14237864	-0.013146377	-0.620355084	-0.709585059	-0.71747663	1.43487542	0.92353398	-0.294506188	0.249075738	0.14089709	-0.08073089	0.188387862	0.032574246	0.893158805	0.621745952	0.200692839	0.613293756	-0.370223827	0.512172149	0.580873472	-0.480217329	-0.204038813	0.885845016	0.291868322	0.120004578	-0.155770366	0.632921553	0.285432003	-0.720680016	0.1650518	-0.084377606	0.32089322	0.039075166	-0.251013998	0.223040554	0.483399923	-0.065909271	-0.137738961	-0.096894307	-1.220737268	0.319991189	0.327315458	0.291359496	0.722734506	-1.086884649	-0.11584132	-0.114000609	-0.188821405	0.059792216	-0.238720362	0.342224142	0.429688688	0.319991186	0.600022382	0.512592362	0.564969415	2.7094023	0.903130432	0.389009632	1.588044207	0.650381694	0.577590061	0.846912347	0.162238878	-0.034882973	0.063003777	1.198600477	0.636567626	0.53431411	1.461079928	0.584798248	0.894465219	0.272018558	0.783029482	0.431924764	1.247374246	-0.888384356	0.016731807	0.824395831	0.043936936	-1.891895143	0.346357006	0.530775472	-0.05806215	0.639559349	0.290924958	0.458525081	-0.378559204	1.096166225	0.928215232	1.139880487	0.96802445	0.98128656	1.251971877	0.36880381	-0.072488974	-1.134247698	0.121504407	0.721839522	1.042711513	-0.220411339	0.574864142	1.226995306	0.455716773	-0.0907526	0.519242337	0.684320336	0.162726387	0.490293406	0.281237476	0.26343434	0.389009535	0.767273847	0.802909518	0.417252137	-0.027061122	0.245393483	-0.188821377	0.502233693	0.265886074	0.068724317	0.171241158	1.052407079	-1.014037237	0.45122697	0.199342165	-0.230238163	0.14322147	0.261552166	0.285432226	0.637373711	0.092231163	0.848645941	0.770719461	-0.233332183	1.436723056	0.036136284	0.763523115	-0.571887158	-0.6317043	1.652477963	1.070932498	-0.136332652	0.298782794	0.066297946
2181	1.10926396	1.44290611	1.34790127	1.28280199	1.31389304	1.46139841	1.1768643	0.99827915	0.05335478	1.17370904	1.28422976	1.21264991	1.02025119	1.24901746	1.18459685	0.79125355	0.93313653	0.64799353	1.07393892	0.62950138	0.97993783	1.28715068	1.14775588	1.5458654	1.40998565	0.88920547	1.5116337	0.88562946	1.01198925	0.94001574	1.28294435	1.03891928	1.10172068	0.35693958	0.93517422	0.63660435	1.02450661	0.96949577	1.23034446	0.9555011	1.23225432	1.21905404	1.41042163	1.30953208	1.0572425	1.51523374	0.56792655	1.68005731	1.40447338	1.1719933	1.52098564	0.97538901	1.62139162	0.7568302	1.19828729	0.79954643	0.86991877	0.97961585	1.36378421	0.75806604	1.09085178	0.77981751	1.11604465	0.58297941	1.19574018	0.74590635	1.68600319	0.89251952	1.31142667	1.30899313	1.29856323	1.23777728	1.73216686	0.72278132	1.20128719	1.56592808	0.99647434	1.38314546	1.17865682	1.58715256	1.51330958	1.1481461	1.32773888	1.25713742	1.29394404	0.81618167	0.8120239	1.55777313	0.787095	0.6043332	1.63609214	0.85093629	1.41809772	0.62832279	1.78756063	1.02630997	0.83014069	0.9290156	0.88970925	1.40896701	0.82564002	1.09288573	1.132903	1.50736491	0.71233828	1.29631918	1.26491722	0.84716215	0.54138845	1.73014931	1.2226814	1.73216686	0.44966051	1.37043697	1.66450989	0.62079901	0.9939963	1.36209345	0.34408572	1.02578728	1.2328027	0.77670207	1.06394573	1.02042535	1.14708024	0.58854236	1.28719809	0.61789926	1.50307459	0.57826603	0.83519441	1.32333859	0.77396909	1.38119735	1.2174377	1.06152395	0.71061541	1.34854647	1.2493583	0.83519441	0.85590831	1.20556294	1.41461213	1.01705136	1.48925759	1.20556294	0.92245568	1.26104477	1.11670725	1.34417256	1.28020144	1.09613915	1.3377704	1.31979477	1.08634305	1.21837006	1.30730718	1.0208517	1.05505973	1.26079386	1.39232665	1.07917327	1.10758208	0.99651691	1.2222827	1.06948485	1.15768029	1.1880528	1.44298485	1.28003351	1.28872225	1.11565031	1.23857011	0.870466	1.31468496	0.44182955	1.36810369	1.10758208	1.12195138	1.45202559	1.0854298	1.25377856	1.36410458	1.2405381	1.38786637	1.27814209	1.30247022	1.28872225	1.13862885	0.88924265	1.12195136	1.22339431	1.13953346	1.43076371	0.78675917	0.96141499	1.31979468	1.03842446	1.23564729	0.62703986	1.2628406	1.34276931	1.31788105	1.2292119	1.40756535	1.28373829	1.06395244	1.30634429	1.22137797	1.16677801	0.84295552	1.16154105	0.428239	1.26079386	0.64649754	0.51897579	1.4154681	1.03384117	1.12650217	1.25573672	0.9717914	0.94780924	1.24053805	1.1457588	1.08463655	0.88195426	0.97904067	-2.06914077	1.38678537	1.11565032	0.96921875	0.964003	1.17886919	1.21175309	1.35334957	1.27063417	0.92980839	1.02340081	1.28978292	1.39020654	0.31793775	0.92415014	1.39454287	1.39336055	1.54988926	1.28203251	0.45740059	1.54239735	1.23956853	1.17513476	1.17413008	0.5796525	1.3437664	1.2283071	1.22921173	1.49288432	1.36908838	1.24053806	1.16773973	1.18987794	1.11030803	1.2820325	1.30950732	1.17972846	1.10395399	1.3651515	0.64442486	0.97442922	1.29959311	1.25573668	1.12650216	1.03474696	1.14397908	1.16227629	1.15579594	0.98088088	0.82557029	0.51220784	1.0049245	1.23516597	1.29661948	1.06948486	1.33874174	1.28978291	1.20609151	1.29661943	0.99492904	1.25675627	1.1889684	1.04819013	0.85389219	1.19577983	1.12903988	1.20232832	1.06753865	1.17513461	1.17711547	1.10312339	0.96921881	1.17230941	0.62769025	1.22830717	1.43840978	0.96731678	0.93732966	1.06478291	0.74425062	1.2233943	0.94601727	1.14481718	1.10491643	0.81622076	0.86599003	1.20609153	1.18429016	1.13694557
2182	0.190835973	0.569519456	0.532475698	0.697064061	0.654965811	1.142566763	0.789015773	0.408408172	0.743671303	0.759041059	0.97035757	0.407470606	1.374312168	0.968633491	0.047995132	0.841886018	0.521697197	0.667975302	0.781796785	0.308669819	0.602860735	0.521200311	0.404898191	0.549855781	0.823069028	1.529980077	0.713040176	-0.305430237	0.334866538	0.970088878	1.214343839	0.567404344	1.092557625	1.420989241	0.114148827	0.907351976	0.363337026	0.215875913	0.144877547	0.481843888	0.555857547	0.683073791	0.299267151	0.711911348	0.628512426	1.042815429	0.386121374	1.01721506	1.426881374	0.724971098	0.62854389	0.564012183	0.953400342	0.696471163	0.838953223	0.807741527	0.612885425	0.763044784	0.466634266	1.012398615	0.646198824	0.202068624	0.825713705	-0.090240112	1.082127425	0.905359478	0.79190431	0.798335556	0.371341305	0.617477697	0.279572782	0.99651119	0.820700282	1.15044605	0.341875892	1.084262577	0.626100091	1.006656573	0.935032627	0.633754449	0.429901923	0.161851612	0.878139298	0.693308308	1.204041368	0.499432988	1.288161625	1.336207352	0.911078628	0.913672125	0.499760763	0.12244227	0.839595427	0.690984627	0.749521377	0.653325206	0.526235602	1.027534644	-0.147072201	1.333761083	0.763363876	0.959171093	1.224225393	1.105636844	0.644300237	0.41689272	0.932466911	0.25015806	-0.399229218	0.457821809	0.785417391	0.753122741	0.334193597	-0.283323153	0.694130058	0.904269573	0.493366434	0.71642809	-0.202458255	0.43252235	0.794684652	0.469579962	1.144830879	0.101037494	0.703218415	0.870239881	1.185328486	0.824597937	1.277376292	0.771323698	0.895530559	1.21806105	0.599494162	1.12119709	0.999259714	0.93543123	0.647405376	0.896284079	1.044702063	0.486709686	0.416874796	0.085952055	0.497147608	0.182310038	0.427022801	-0.003228386	0.638701866	-0.093758242	0.548080043	0.946151147	0.23117057	0.53089132	0.948986942	0.956826083	0.570964534	0.565047094	0.955108483	1.010900753	0.810397465	1.033639627	0.977148422	0.936633819	0.6928212	0.694991943	0.631146148	0.526311474	0.926636424	0.750802044	1.022016264	0.715339313	1.013255444	0.798938065	0.941387287	-0.90816718	1.019322542	0.956826047	0.927962575	1.039364902	0.932322485	0.896063898	0.88498902	0.784763947	0.843571892	0.972435884	0.927045636	0.8141473	0.948986941	0.899984281	0.775715086	0.751127874	0.695374811	0.655903361	0.149343377	0.922025565	0.882204723	0.743672474	1.006162622	0.700739647	0.851252898	0.443852378	0.880591424	0.656534676	0.745935725	0.873316899	0.776068703	0.854521442	0.71897126	0.996683852	0.880251946	0.867385052	-0.273502264	0.845090381	0.913116609	0.782193197	0.8174836	0.553547393	0.810030068	0.663517058	0.826106105	0.89445816	0.780704686	0.903955434	0.950532157	0.829992214	0.727999037	0.652819111	0.608237436	3.126571963	0.855736411	0.466363103	0.834718994	0.577366468	0.776068692	0.519753007	0.622082577	0.585458621	0.437539029	0.40788658	0.656534676	0.544573942	0.190067886	0.411684859	0.646209705	0.845090404	0.771200596	0.544573962	0.430847051	0.585458648	0.773797675	0.598652923	0.433738228	-1.156742402	0.667705234	0.726475324	0.570303443	0.886880149	0.761147547	0.579987685	0.841153731	0.5927236	0.76826106	0.759593797	0.703269979	0.953780394	0.759593807	0.678356345	0.390694326	-1.126031873	0.671278499	0.689986984	0.80381875	0.407886583	0.687229549	0.423113548	0.744814214	0.621094681	0.771555996	0.490054999	0.43466129	0.738168813	0.511379439	0.578066334	0.485625703	0.844378982	0.715724959	0.791510325	0.419707904	0.390131568	0.705170438	0.749277855	0.246378558	0.484669514	0.661794888	0.82650317	0.620430191	0.451638042	0.624835928	0.437539031	0.776876857	0.673352988	0.266596077	0.763407447	0.757769178	0.879081497	0.706553337	0.5238832	-0.108728045	0.622082568	0.171610145	0.329803324	0.535947143	0.090962334	0.098873253	0.65394735	0.479476297	0.513601035
23305	0.834111391	1.0659413	0.356105023	1.079574499	0.646158678	1.162719211	0.911445823	0.778322781	0.091985244	0.866173608	1.139276033	0.964115487	0.47667127	0.648503903	0.610438244	0.460012702	0.304061823	-0.645686247	-0.031660477	0.204543082	0.790785436	0.468977309	0.269126472	1.082146182	1.08703358	-0.402601896	0.823649589	0.751604834	0.151752804	0.641463444	0.90847349	0.293181634	-0.15735655	1.311777604	0.785296505	0.541435938	0.260431623	0.519716409	0.448731549	1.04167897	0.926876071	-0.027988978	1.286379905	0.781525466	0.31047584	1.023182365	0.458917743	0.454549458	0.495902508	0.397484625	0.711068666	0.877249974	0.921524983	0.42781352	0.397242851	1.261225252	1.8629961	0.583680992	0.556316896	1.156713369	0.711683078	0.793479742	0.923170137	0.948939677	0.739806654	0.120529759	0.592483957	1.107251569	0.552986269	0.541525684	0.037758856	0.539684056	0.447516415	0.483140036	0.88336103	0.612160092	0.154695423	0.657036427	0.288654906	0.591964134	0.24134501	0.779424179	0.234517955	1.606631586	0.496260666	0.468018509	0.48094742	1.605177054	0.157250376	0.769260305	0.538016396	1.646851743	0.233680495	-0.224584673	0.266300374	0.030608472	1.327175955	0.767220898	-0.142457683	1.060952359	0.229311705	1.008819094	1.206649667	0.846845654	1.015428305	0.245192725	0.376904731	0.566909121	-0.586049767	0.228392405	0.798481681	0.760976373	0.840018495	0.073351649	0.901659899	0.577806507	-0.074185274	0.789459427	0.154910396	0.351289411	0.293174899	0.520036896	0.123707122	0.15839875	1.050655649	1.149573424	0.792320256	0.555420084	1.147560177	0.17717511	0.386362409	1.161700746	0.746564123	0.994546147	0.685116677	0.808472147	0.365952676	1.052889881	1.358710597	0.531577987	-0.24713432	0.764537699	0.379728201	0.520099239	0.149549068	0.836655683	0.035247318	0.737975653	0.32939474	1.139013947	-0.20813442	0.47929888	0.65494693	0.796124471	0.617974383	0.869351784	0.234588345	0.841518249	0.681704927	0.600946371	0.864220309	0.873490444	0.615391147	1.168843417	0.758983141	0.183932116	0.340831807	1.183167347	0.793479524	0.50427248	0.783641981	0.508280147	0.753090559	1.28490263	0.187757289	1.183167345	1.184844253	0.948956312	1.171530965	0.450819041	0.561983427	0.475256532	1.551566041	1.182299281	0.625691873	0.304096887	-0.556521436	0.958534818	0.800356369	0.532646384	0.962108176	0.690605561	1.474062505	0.705257839	0.637758536	0.35864948	-0.153602042	0.452471831	0.232895054	0.045394122	0.78037125	0.930763113	0.621345787	1.164725635	0.649961015	0.636151041	0.581131519	0.490781364	0.401582378	1.073389872	-0.27832888	0.099494276	1.138254523	0.743221175	0.962108205	0.694611703	0.283833068	0.649136704	0.730197589	0.450001028	1.158736351	0.409952774	0.401582432	0.188553283	0.48762851	0.823607501	-0.073221695	1.383940222	0.427357556	0.494956788	0.52420131	1.235528477	0.369288402	0.845031445	1.287347746	0.740746098	0.953352433	0.917409347	0.724628787	0.818025086	0.797047096	-0.022461388	0.487628544	0.78119669	0.409952718	0.411460243	0.604441864	0.297851095	0.654131247	0.561983393	0.688978359	1.855378775	1.178097129	0.535102711	0.699533015	0.770356463	0.456723658	-0.007088578	0.541047204	0.957674235	0.913282067	0.292352859	0.674386293	0.217142105	0.485923174	0.359467595	0.617190894	2.070074789	0.870158632	-0.026417285	0.707504113	0.610426451	0.456723588	0.679257248	0.738193017	0.603419755	0.181539118	-0.001383262	0.38780733	0.24524297	0.773755329	0.143136528	0.520774141	0.311506706	0.516715849	0.688117605	0.264698633	1.107538625	0.873490505	0.494956871	0.752252884	-0.250933731	0.300866745	0.134932648	0.802891855	1.038457653	0.411460247	0.028288943	0.672840736	0.270267375	0.536018874	0.39743338	0.187023044	0.31645651	0.086267991	0.523306652	0.974663889	0.376918423	0.880219891	-0.489735023	0.664508272	0.694611709	0.095444163	0.500169488	-0.275212005	0.237846165
116285	-0.93746144	-0.91430731	-0.99674678	-0.53918139	-0.75521869	-0.79998169	-0.76406401	-0.33211214	-0.70443944	-1.02518641	-1.08614991	-1.10495449	-1.03553419	-1.02305456	-1.08897295	-0.90288784	-0.99727876	-0.72545729	-0.83652041	-0.65170659	-0.97859776	-0.97331893	-0.90622546	-0.98949786	-0.83785819	-0.4532385	-0.98275418	-0.40798128	-1.32974997	-1.04008731	-0.99481157	-1.22868125	-1.1250502	-0.27763859	-0.79187615	-0.97267662	-0.89135302	-0.74140793	-0.73736718	-0.79606619	-0.64697925	-0.94364692	-0.82590821	-1.39787652	-0.58777762	-1.03167861	-0.86839071	-1.27338295	-0.93284264	-0.9137938	-0.7651474	-0.65535328	-0.84010107	-1.42562449	-1.27771178	-1.34755342	-0.99443103	-0.99315025	-0.98228213	-1.17377268	-1.05690333	-1.01393376	-0.78930645	-0.67024714	-1.16903402	-0.89343217	-0.56247444	-0.83901409	-0.74578556	-0.54568364	-1.16189682	-1.10627198	-0.72584467	-0.87241774	-1.36427282	-1.2146755	-1.04853759	-0.68992444	-0.864276	-0.61876695	-0.57937397	-0.35082891	-1.29122271	-1.19267524	-0.76522415	-0.58715768	-0.48093679	-0.95210092	-0.5291611	-0.94273563	-0.93402884	-0.75194888	-0.84517605	-0.834772	-1.10738038	-1.07247111	-0.61501003	-0.67453261	-0.52163242	-0.73350048	-1.0119341	-1.15685005	-1.03328649	-0.60455617	-0.85795547	-1.01287763	-0.62644469	-0.9277418	-0.71164168	-0.99637523	-0.85004124	-0.91128949	-0.47960669	-1.13645189	-1.03202887	-1.10146051	-0.36374625	-1.03921033	-0.71124	-0.92301534	-1.12313649	-0.43519679	-0.8721194	-0.58941164	-0.81842593	-0.67425849	-0.75661786	-0.86592563	-0.93583495	-1.10139763	-0.9533946	-0.79883186	-0.50209982	-0.77393695	-0.74255897	-0.67117559	-1.27589469	-0.78592431	-0.93496239	-0.7939005	-0.97651771	-0.92494373	-0.92926517	-0.7945745	-0.60274839	-1.21715715	-1.18494893	-0.78044679	-1.4314878	-0.53409161	-1.10722909	-0.45933246	-1.24083632	-0.81122674	-1.15294787	-0.93814063	-0.81518226	-0.84791543	-0.81297131	-1.00080903	-1.0371918	-0.82044364	-0.72916128	-0.87925117	-0.58500126	-0.05289233	-0.35987337	-0.89206418	-1.03143535	-1.0304321	-0.97560301	-0.86933271	-0.83113935	-0.67325543	-0.89758444	-0.95969595	-0.83844604	-1.06202174	-0.77230211	-1.03043215	-0.66671542	-0.78027502	-0.8347697	-0.78350811	-0.94688486	-0.92112599	-1.0574378	-0.88028726	-0.86978781	-0.82549394	-0.77854617	-1.038799	-0.76718194	-0.86136661	-0.68987382	-1.01635802	-0.92562845	-1.20013747	-1.0045299	-0.97312283	-0.7128186	-0.77323785	-0.83844598	-1.03500721	-0.78859592	-0.92905009	-1.06516057	-0.8722588	-1.31423511	-0.54832786	-0.64139257	-0.95669834	-0.59747724	-0.8181315	-0.70465472	-0.95141324	-1.20238459	-1.00872028	-0.93571627	-0.83425224	-1.01336345	-0.90971296	-0.94740548	-0.69025802	-0.62249381	-0.62979238	-0.94890367	1.32765331	-1.06775039	-0.72957891	-0.66080684	-1.0144068	-1.15236291	-1.11833545	-0.85951931	-0.89908095	-0.9931515	-1.03043221	-0.99315149	-0.91967962	-0.73538655	-0.91386981	-0.77323797	-1.0466013	-0.96921416	-0.92017636	-0.9538106	-1.15972289	-0.76177258	-0.70465486	-1.01183023	-0.82314142	-0.78902879	-0.83378761	-1.01735139	-0.81712323	-0.99106343	-0.75930505	-0.96264085	-0.78622532	-1.07466344	-0.66758831	-0.63140119	-0.73366302	-1.05346068	-0.6293363	-0.84945091	-1.32129817	-0.75604781	-0.69199389	-0.93329705	-0.89158189	-0.96873251	-1.01933657	-0.79756225	-0.99587887	-0.75293098	-1.06775069	-0.98417973	-0.77636388	-1.05398406	-1.01783435	-0.84383484	-1.05875388	-1.12567985	-0.79618041	-0.88816859	-0.8641726	-1.00615237	-0.93094523	-0.8016962	-1.08980396	-1.0818808	-1.05238444	-0.90434078	-1.14846288	-0.67497787	-0.66161941	-1.13800851	-0.74121835	-1.05718783	-0.78859599	-1.32129806	-0.84642341	-0.9067955	-1.09087672	-0.83521363	-0.75791677	-0.81038714	-0.75023053	-1.05875408	-0.99984169	-1.03552383	-0.91670096	-1.06152171	-0.84945091
123876	-0.894694721	-0.67619942	-0.907240889	-0.676553965	-0.524075758	-0.525257763	-0.713305836	-0.553910047	-0.594469424	-0.973047022	-0.994320296	-0.999009219	-0.78112115	-0.959624108	-1.058625927	-0.925590885	-1.032544373	-0.700514323	-0.813966173	-0.607850592	-0.936150692	-0.808725011	-0.678046012	-0.766701026	-0.499112592	-0.70025604	-0.832796268	-0.224233158	-1.165603285	-0.856318252	-0.532037933	-0.87929191	-1.293866523	-0.408023133	-0.751165657	-0.829864362	-0.710108936	-0.659123015	-0.767638644	-0.517654225	-0.71925943	-1.05169068	-0.461507778	-1.125219709	-0.762696856	-0.549639382	-0.81761541	-1.007293495	-0.831277748	-0.780026098	-0.737764545	-0.560989985	-0.447282268	-0.826298078	-0.770048196	-1.081411784	-0.867656283	-0.722570114	-0.878122951	-0.724612771	-0.812632004	-0.885528296	-0.660678668	-0.537604461	-0.356871522	-1.195817113	-0.665800595	-1.217635611	-0.161646809	-0.828881168	-0.878868568	-0.526928238	-0.728051758	-0.708598157	-0.9448325	-0.987281645	-0.992332523	-0.77239931	-1.062373197	-0.75775158	-0.519030164	-0.691537165	-0.953710455	-0.957768037	-1.121215838	-0.73977448	-0.608908326	-1.168242407	-0.86259731	-0.763807904	-0.98565825	-0.725738135	-0.946352153	-0.749237478	-0.68958676	-0.658784574	-0.882625558	-0.683870012	-0.511902755	-0.117960088	-1.003306082	-1.166485142	-0.718886103	-0.459115846	-0.778526366	-0.984303343	-0.456875999	-0.885731127	-0.466056905	-0.800403626	-0.606702978	-0.615956226	-0.805082078	-0.689998109	-1.010859506	-0.655611575	-0.880792346	-0.842362712	-0.492142587	-0.780247094	-0.800315987	-1.411803175	-0.707567705	-0.798670605	-0.745807133	-0.543370417	-0.825993959	-1.061211216	-0.750781841	-0.786901435	-0.849681439	-0.7122613	-0.856089143	-0.896872805	-0.756553202	-0.812967795	-1.113192318	-0.754268339	-1.370253626	-0.779047355	-0.093811227	-0.630454951	-0.927972117	-0.58285173	-0.857336526	-0.68865185	-0.701801672	-0.929302749	-0.706064219	-0.650162248	-0.880357829	-0.43319724	-0.809165456	-0.793554053	-1.035009346	-0.697975389	-0.239463941	-0.61563434	-0.932140505	-0.929527255	-0.559143174	-0.945852274	-0.735646006	-0.757298966	-0.855458169	-0.756776258	-0.628711387	-0.506005117	-0.726152972	-0.842442808	-1.012203222	-0.895438823	-0.89587742	-0.517641117	-0.671709664	-0.620981508	-1.059715281	-0.865183066	-0.580660714	-1.014961768	-0.746682951	-0.796665245	-0.808780422	-0.802518621	-0.662958457	-0.841121876	-0.762062076	-0.78071798	-1.094378509	-0.835429479	-0.853701892	-0.742963114	-0.700966308	-0.863881891	-0.54990997	-0.762938673	-0.777692503	-0.845034156	-0.756776617	-0.787482374	-0.907579937	-0.679150333	-0.695173065	-0.793114938	-0.830722181	-0.927685356	-0.472928348	-0.848252919	-0.979014711	-0.853211668	-0.20364111	-1.003137175	-0.853701905	-0.961767223	-0.737719016	-0.65334921	-0.787482251	-0.842442801	-0.977728098	-0.872994635	-0.756776372	-0.891858204	-0.895877356	-0.702251537	-0.879060672	-0.670854941	-0.953595217	1.027591339	-0.821369331	0.005345231	-1.040293571	-1.03643875	-0.747926146	-0.89866669	-0.598319336	-0.48804758	-0.655800397	-0.875667147	-0.70781934	-1.178787286	-0.97474745	-0.6842859	-0.911569357	-1.001779709	-0.60003896	-0.769236761	-0.908877426	-0.848665392	-0.776414183	-1.072046105	-0.740437562	-0.845034236	-0.72411394	-0.665695148	-0.744238997	-0.735645833	-0.772861925	-0.684285852	-0.970005052	-0.862620249	-0.783741931	-0.7991556	-0.96176727	-0.917928513	-0.587578223	-0.715895335	-0.966782353	-0.88953411	-0.611795672	-1.153601345	-0.72202583	-0.731162516	-0.755569327	-0.805622028	-0.956325232	-0.75513552	-0.838132438	-0.739562337	-0.804741286	-0.74128809	-0.880789568	-0.321361376	-0.75677644	-0.466559559	-0.752120255	-0.951245649	-1.066269803	-1.016501665	-1.082448889	-0.561631326	-0.656706993	-0.550348813	-0.813841003	-0.845034118	-0.791871558	-0.66833165	-0.630306324	-0.756776313	-0.845034172	-0.940537523	-0.793553894	-0.863881862	-1.05037783	-0.859943373	-0.944142528	-0.933495179	-0.650062061	-0.449553675	-0.967233851	-0.858147253	-0.897205749	-0.762062054	-0.521607172	-0.979920504	-1.025548667	-0.814598735
6296	-0.9381834	-0.9684909	-0.9836061	-0.9530994	-0.8374694	-0.9464974	-0.7323802	-0.8625062	-0.7737717	-1.0305468	-1.072351	-1.0551049	-1.0927999	-1.1049776	-1.1065527	-0.9319014	-1.0944034	-0.8920606	-0.9797756	-0.6536176	-1.0449882	-1.0645923	-0.9491265	-1.0323605	-1.0269753	-1.0443279	-1.0653456	-0.4182455	-1.1231767	-1.0944034	-1.0914933	-1.1800625	-1.0658123	-0.340546	-0.933633	-0.9582105	-0.969627	-0.9994769	-0.9304744	-0.9020021	-0.9610073	-0.9731818	-1.0516418	-1.0227749	-0.767335	-1.1388727	-0.8631309	-1.2583571	-0.9210819	-0.9301373	-1.1194917	-0.7653983	-0.7350676	-1.0634198	-1.051827	-0.8741028	-0.9252017	-1.0059083	-1.1103544	-0.9666673	-1.0346588	-0.6852582	-0.9740621	-1.0002294	-0.9527235	-1.0319042	-0.9294499	-0.8793479	-0.9866531	-0.9560439	-0.824888	-1.0079203	-1.1123883	-0.9912191	-1.0899922	-0.8109626	-0.8657172	-0.80242	-0.6693203	-1.0470029	-1.0969825	-0.7076492	-0.9047187	-1.0017902	-1.1404235	-0.8816934	-0.8778543	-1.049587	-1.0061999	-0.8690596	-0.934136	-1.3213603	-1.065047	-1.3375436	-0.7704973	-0.6651667	-1.0971763	-1.0266436	-1.077223	-0.8877145	-0.9070519	-0.9391094	-0.9740408	-0.7555505	-0.8827053	-0.8457986	-0.7596765	-0.8669911	-1.1444902	-0.5957893	-0.645292	-0.5243785	-0.9076692	-0.9106055	-0.885134	-1.351184	-0.8175843	-0.6739521	-1.0453812	-1.0078128	-1.0844899	-1.2050807	-1.4787234	-1.090455	-1.0712827	-0.859167	-0.9747583	-1.0147022	-0.9761177	-1.1397025	-1.0584821	-0.9602937	-0.7812671	-0.7454165	-0.9305186	-1.0482495	-1.0876793	-0.906864	-0.9462591	-0.6747584	-1.0745917	-0.701	-1.0495442	-1.1104144	-0.9173366	-1.0937233	-1.2771429	-0.4398769	-1.1397025	-0.8387187	-0.7872795	-1.2060836	-1.1231531	-0.7404253	-0.9832149	-0.9579585	-1.2311732	-1.0089441	-0.846667	-0.85432	-0.9408492	-1.1383988	-1.0170981	-1.0300767	-0.8967433	-0.8738834	-0.8749637	-0.901945	-0.9679851	-1.2315546	-0.9332019	-0.9488171	-1.1102868	-0.8164497	-0.9716537	-0.9703254	-1.0033948	-1.0851662	-0.8847845	-0.8290485	-1.0258347	-0.9363615	-1.1224844	-1.0215565	-0.8943594	-0.8064733	-1.063119	-0.9019448	-1.139547	-0.5066067	-0.9607469	-1.0754633	-0.9504227	-0.7660114	-0.8742316	-0.9173464	-1.0652994	-0.9249354	-1.0089443	-0.9573302	-0.9199947	-0.6645981	-0.9231617	-0.8373581	-0.5525918	-0.8413519	-1.0962548	-0.94845	-0.7761701	-1.0426614	-1.0641657	-1.1224845	-1.0109226	-1.2661677	-0.8683147	-0.8321221	-1.116647	-1.3647407	-1.0457291	-1.0851662	-1.0734005	-1.0072784	-0.9777589	-0.9740257	-1.0357678	-0.7947317	-0.9596972	0.458325	-1.0535942	-1.1735515	-0.9949225	-0.8380342	-0.8494551	-1.0734006	-0.9890333	-0.9930807	-0.8507886	-1.1618913	-0.8926779	-0.9285825	-0.8943596	-0.7764443	-1.1012852	-0.9590195	-0.7350315	-0.9747199	-1.1413791	-0.9390296	-0.9703254	-0.8735946	-0.8735946	-1.2827254	-0.8232702	-0.9471009	-1.1306699	-0.9799458	-1.0542562	-0.8988544	-1.0381708	-0.7594274	-0.7282378	-0.85432	-0.8752822	-0.796088	-1.1047731	-0.7600744	-0.7018252	-1.1458305	-0.9306712	-0.79775	-1.111661	-0.8602323	-0.9179437	-1.1248672	-0.9989262	-0.9821824	-1.1424306	-1.0691096	-0.8140912	-1.0378181	-0.7878481	-0.7642267	-0.9238409	-0.9679851	-1.1072929	-1.0958749	-1.0915303	-0.7597442	-1.0254552	-0.9961577	-0.8670148	-0.8108201	-1.0025845	-1.0535943	-1.0724219	-1.2232001	-0.9019449	-1.0258347	-1.1059159	-0.9137105	-0.7600742	-0.8253052	-0.7742764	-0.9173465	-1.0453814	-1.1949503	-1.1185021	-1.1588481	-1.1365885	-0.9282681	-0.8287031	-1.0133309	-0.9471008	-1.0684176	-1.1303297	-1.0187896
58	4.83E-02	4.20E-01	-2.60E-02	4.74E-01	-1.40E-01	6.00E-01	4.85E-02	2.67E-01	-1.10E-01	-2.71E-01	-7.08E-02	-1.69E-01	-6.59E-01	2.63E-02	-7.50E-02	-1.64E-01	-1.56E-01	2.16E-01	-1.50E-01	-1.42E-01	2.50E-02	-1.33E-01	1.98E-01	8.93E-02	-8.69E-02	-3.64E-01	-1.24E-02	-1.51E-01	-2.43E-01	4.18E-02	-4.81E-02	2.69E-01	5.43E-01	1.93E-01	2.04E-01	5.42E-02	2.76E-02	-5.85E-02	1.97E-01	1.31E-01	4.00E-02	3.22E-01	-5.05E-01	-2.38E-01	-3.27E-01	-3.95E-01	-4.96E-01	-5.11E-02	-2.38E-01	-2.21E-02	-2.92E-01	-8.12E-02	5.21E-02	6.26E-02	1.97E-01	1.64E-01	-2.11E-01	1.82E-01	4.14E-01	2.36E-01	-2.69E-01	-1.32E-01	1.11E-01	2.79E-01	2.10E-02	-9.31E-02	-1.25E-01	-7.45E-02	1.19E-01	4.60E-01	1.01E-01	3.02E-01	1.27E-01	1.52E-01	1.68E-01	1.29E-01	-1.95E-01	-3.38E-01	3.79E-01	-1.38E-01	-4.99E-02	1.08E-01	9.29E-02	-3.99E-01	4.65E-02	5.91E-01	2.38E-01	3.44E-01	-2.55E-01	4.21E-01	-2.30E-01	-1.14E-01	2.17E-02	-9.65E-02	-2.99E-01	9.45E-02	-1.29E-01	1.22E-01	1.70E-01	1.76E-01	-1.71E-01	-5.21E-02	3.59E-01	8.01E-02	-2.88E-01	-1.98E-01	-2.54E-01	-4.74E-01	3.17E-01	-4.51E-01	-2.96E-01	-6.08E-01	-3.67E-01	-8.07E-02	-4.72E-01	9.07E-02	-3.46E-02	-1.47E-01	-1.79E-01	-2.04E-01	2.02E-02	-4.72E-01	-3.82E-01	-4.44E-01	-5.56E-01	-3.76E-01	5.63E-02	1.47E-01	1.28E-01	4.64E-01	4.61E-03	1.68E-01	1.64E-01	1.81E-02	-1.45E-01	-7.94E-02	-7.56E-02	3.81E-02	4.92E-02	5.73E-01	7.90E-02	-4.22E-01	-2.82E-01	-9.71E-02	-4.36E-02	-2.65E-01	2.10E-01	-4.60E-01	3.39E-02	-4.04E-01	-4.78E-02	-7.54E-01	-1.79E-01	1.62E-02	3.52E-02	6.53E-03	-1.72E-02	-4.67E-02	2.92E-01	9.37E-02	-3.91E-01	2.79E-02	-2.53E-01	3.34E-01	3.15E-02	-4.40E-02	2.84E-01	5.68E-02	4.41E-01	3.64E-02	2.48E-01	1.71E-01	3.08E-03	2.94E-01	5.52E-03	1.60E-01	3.27E-01	-7.71E-02	9.79E-02	6.23E-02	8.10E-02	1.14E-01	-2.19E-01	1.55E-02	1.45E-03	1.84E-01	6.18E-02	-1.48E-01	-1.48E-01	1.31E-01	1.05E-05	4.79E-02	1.37E-01	3.15E-02	-1.51E-01	2.87E-01	3.57E-02	3.69E-01	1.56E-01	-1.18E-01	-1.34E-01	-7.53E-02	9.17E-02	1.29E-01	-1.02E-01	2.71E-01	1.07E-01	1.95E-01	5.86E-02	-3.40E-03	2.49E-01	2.41E-02	-4.78E-02	3.04E-01	1.68E-01	1.58E-01	-3.75E-02	-1.26E-02	1.16E-01	-6.03E-02	-1.03E-01	-1.87E-02	-7.27E-02	1.01E-01	1.84E-01	-9.16E-02	-7.73E-02	-2.63E+00	-8.54E-02	-1.29E-01	-3.94E-01	-1.79E-01	-1.98E-01	-2.92E-01	-2.85E-02	-4.14E-02	-1.41E-02	-2.65E-01	-2.04E-01	-2.95E-01	-2.17E-01	-1.92E-02	-2.99E-02	1.91E-02	-3.08E-01	-3.71E-01	-2.39E-01	4.48E-01	1.91E-01	-9.51E-02	5.52E-03	1.13E-01	8.79E-02	-2.25E-01	-9.31E-02	-1.27E-01	-5.10E-02	1.53E-01	2.86E-02	3.92E-02	-2.31E-01	-2.34E-01	-1.20E-01	1.98E-02	-2.10E-01	-2.14E-01	-1.27E-01	-7.43E-02	5.27E-02	-2.33E-01	-5.12E-02	1.20E-01	-1.68E-03	-1.19E-02	-8.32E-02	-9.35E-02	-2.13E-01	-3.01E-01	-1.60E-01	-4.04E-01	1.37E-02	1.37E-01	5.91E-02	1.86E-01	-1.16E-01	-1.35E-01	-8.96E-02	-5.24E-02	4.10E-02	2.92E-01	-1.53E-01	-2.13E-01	4.97E-02	-8.72E-02	1.86E-01	-9.64E-02	-1.63E-02	2.68E-01	-1.97E-02	-3.09E-01	-5.07E-02	-1.72E-02	-1.99E-01	5.13E-02	-6.63E-02	-1.04E-01	-4.13E-01	-2.52E-01	3.00E-01	-2.16E-01	1.05E-05	-3.60E-01	8.64E-02	-1.72E-01	-1.53E-01	-2.23E-01
59	0.596233592	0.335566437	0.732941388	0.319952315	0.958658217	1.196663787	0.238539743	0.103934846	0.305782168	0.133495502	0.168918417	-0.080576705	0.01043903	0.06329426	-0.566927537	1.260870015	-0.224247824	0.087201927	0.505997129	1.290825977	1.070829928	0.199134307	1.514041267	1.052575424	-0.127049575	0.246388428	0.019575201	0.400824936	1.223486649	-0.38386631	-0.04398892	0.383740304	0.729023995	-0.253630232	-0.243967514	0.839410641	0.234577868	0.020939941	0.640450914	1.228127297	0.492137919	0.389698214	-0.08978896	0.720886617	1.832483373	0.025936166	-0.120456857	0.795097277	0.485194866	-0.128041531	-0.178707286	0.599364403	0.558957202	0.853862828	-0.054115956	0.61359097	0.899516798	-0.35837518	1.150725254	0.461280161	-0.097658223	0.359514411	0.74607834	1.493483816	0.326402548	0.187336628	0.582143965	0.158656125	1.077562915	-0.551116049	-0.112632148	0.032067483	0.716626223	0.358765773	0.438776223	-0.603628461	0.080031485	0.540399841	-0.007543505	0.549701113	0.242898472	0.652000347	0.364921026	-0.720250957	0.122024703	0.319068674	0.09918416	0.460708838	0.032936722	0.132350682	0.57719905	0.555537971	0.058339943	-0.008034955	0.865466779	1.410593337	0.376675219	0.009284909	0.318264619	0.075736258	-1.01205594	0.180041809	1.040204611	1.065358071	0.445764655	-0.004311413	-0.031654921	-0.503758357	0.992347812	0.760089168	-0.205659287	0.396441936	0.904059957	0.796417631	0.277529743	1.223361953	0.541224804	0.912051321	1.096323208	0.684407154	0.569221152	0.649132502	0.358939396	0.338977376	0.984741784	0.72406038	0.298524731	0.485037432	0.560488751	1.009198562	0.146746666	1.775184272	0.800200539	0.118549668	1.075257479	0.216273051	0.621343337	0.012428011	0.628848612	0.448140261	-0.464628644	1.420215643	0.311266381	0.514041639	0.679155877	-0.367551803	-0.204506363	-0.024103585	-0.444505611	0.735067312	-0.300988528	0.292486871	-0.043347508	0.499874036	0.028990591	0.069341633	0.26345237	0.258042642	0.658073877	0.110078911	0.773906219	0.52090793	0.504398583	-0.356239749	0.594891107	0.017731531	-0.454991198	-0.091082463	-0.454037242	0.116793422	0.412168434	0.215724756	0.118199426	1.123023665	0.251036691	0.5716731	-0.137502022	-0.674369119	0.869458127	0.545782708	0.078443152	0.70891816	0.85618071	0.707544164	0.374362024	0.937726612	0.693840179	0.274015122	0.716689137	0.886320671	0.725429358	-0.164561736	-0.270671041	0.527943913	0.180890617	0.667436956	0.596560997	-0.127047779	0.399472508	0.339494954	-0.077445683	1.077690207	0.58615066	0.697472886	0.73382372	-0.571684987	-0.183472769	0.473014682	-0.155147365	0.416459424	0.958681393	-0.243144986	0.02419715	0.099910499	0.123122066	0.2090091	0.167840797	0.243159532	0.530028482	0.669529522	0.254750814	0.828326587	0.994678518	1.008744547	0.496537315	0.192099135	0.475828709	-3.495733729	0.108014143	0.20900914	1.562041596	0.188574535	0.883531719	0.845935326	0.248091218	0.423827661	0.310175489	0.441691538	0.531056928	0.509341223	0.047534597	0.33043875	0.497249168	0.560920072	0.352696134	0.942330047	0.376056993	-0.24840651	0.433529717	-0.482676802	1.071010828	0.638626315	-0.015860327	0.634210499	0.477640432	0.872564959	1.183650777	0.953759098	0.532433376	0.687517222	0.440681955	0.876323692	0.54184878	0.487729019	0.358755887	0.866077492	1.10397137	0.348102669	0.151406271	-0.079351804	0.162926725	0.984113627	0.180589113	0.869823269	0.30886369	0.603005316	0.412476223	0.289409925	0.516757724	0.463902123	0.556528531	-0.085085213	0.315146024	0.273713779	0.186870561	-0.197125006	0.617244909	0.201501705	0.151064952	-0.103179049	1.824512066	0.793481742	0.199566161	0.379742014	0.424141857	0.94195812	1.123785097	0.516087369	0.049266836	0.773562057	1.053741004	1.393053278	-0.068350371	0.216406842	0.244073884	0.837777681	1.110974489	0.327822177	0.680508227	0.455366755	0.198248266	-0.285353187	0.254119733	1.193552501	0.2242819	0.674739409
60	1.5559411	1.5304673	1.5583968	1.631136	1.7005531	1.6494345	1.6087428	1.6931747	1.3379902	1.4040904	1.6628975	1.6690741	1.5734311	1.7165511	1.3102004	1.2700608	1.0600947	0.8374799	1.3614622	1.0789368	2.1159189	1.8504256	1.7677939	1.7903538	1.7382618	1.5364575	2.1098189	0.3413787	1.52674	1.880613	1.7269125	1.8072334	1.6286087	1.5204073	1.8258565	2.1707202	1.6957497	1.3399161	1.5516892	1.658585	1.8759394	1.5259165	1.7067074	1.546522	1.0441232	1.3862299	1.6456731	1.5936375	0.6945457	1.5469317	1.7432496	0.9293458	1.59946	1.2124322	1.5548073	2.4612879	1.2213334	1.3703275	1.7511188	1.228195	1.3267581	2.311543	1.6248891	1.0969361	1.2237564	2.3776937	1.4823927	2.3438238	2.1660484	1.3402575	1.3435749	1.3185354	0.9779209	1.2850222	1.7618768	1.6520397	1.4094296	1.3342097	1.2859255	1.0660469	1.8460346	2.2572635	1.0273578	2.1360938	1.586385	1.4594844	0.9917131	1.9302655	1.4916299	1.0862774	1.2213334	1.5940268	1.1356718	1.4855914	1.1284469	1.4598116	1.8289905	1.3123473	0.233514	1.8021894	2.2205038	1.2023998	1.5806685	1.4216362	1.9156261	1.1627176	1.2938836	1.2410469	1.7370581	1.8191154	1.5744212	2.0333813	1.7090188	1.6632787	1.3267581	1.4029948	1.397125	1.3075509	1.46496	1.1456647	1.8165545	2.1117852	1.1248359	1.5676932	2.9229386	1.2398392	1.2594888	1.4994103	1.3486775	1.7803216	1.7803216	1.6712373	1.6712373	1.4994103	1.1934407	1.4994103	1.5917584	1.1314701	1.4387187	1.6712373	2.0882851	1.5917584	1.4994103	1.4994103	1.6712373	1.7803216	1.6712373	0.9802896	1.7803216	1.7803216	1.1934407	1.6712373	1.4355653	1.5947072	1.7874605	1.5066642	1.549263	1.4355654	1.6934857	1.7500548	1.520702	1.6250944	1.5629508	1.8583779	1.7679392	1.4943474	1.3497562	1.6934857	1.6759612	1.658587	1.6403407	1.7500546	1.8740712	1.4574131	1.1077162	1.6934855	1.8916159	1.7500547	1.7311551	1.8068663	1.6934855	1.7679393	1.5356596	1.3284922	1.6099645	1.2802147	1.6403408	1.594707	1.2603986	1.5492631	1.6585872	1.8068663	1.4355654	1.6403409	1.7311548	1.3833792	1.4574127	1.4823468	1.6250948	1.4472596	1.5947069	1.5066641	1.7874602	1.4943479	1.7679393	1.5066643	1.6934856	1.6250943	1.7874605	1.6585872	1.4233131	1.6585871	1.6585871	1.5947071	1.594707	1.5492635	1.5629507	1.6099645	1.7679392	1.4233129	1.3284922	1.7500548	1.5207016	1.5207016	1.6099644	1.2309474	1.5356598	-3.3311975	1.4355651	1.4823467	1.5629507	1.6250944	1.6759612	1.4574129	1.6403407	1.4574127	1.5629508	1.2104255	1.5356597	1.5207015	1.5356598	1.3932309	1.4943476	1.6585872	1.4472594	1.5629507	1.4355653	1.6759614	1.7679391	1.6250943	1.6759613	1.4574129	1.7679394	1.6099646	1.6934856	1.5947069	1.6759613	1.6250943	1.7874603	1.5492632	1.2995315	1.5207015	1.5356598	1.371589	1.4355653	1.4699262	1.4943476	1.4943474	1.5947071	1.4355653	1.5492631	1.4026868	1.731155	1.5066642	1.658587	1.4943474	1.6585871	1.4943475	1.53566	1.4574128	1.7116263	1.5066642	1.5777936	1.8236888	1.6585871	1.7116262	1.6250944	1.3932311	1.3932309	1.5066641	1.6759613	1.5947063	1.7679396	1.8236887	1.5492629	1.4574124	1.5356597	1.4943474	1.5492632	1.6099643	1.6250942	1.3497565	1.4472593	1.6403408	1.4355654	1.4823467	1.4823469	1.5629507	1.7500547	1.5947071	1.7116263	1.6099645	1.6759612	1.5492633	1.6250944	1.6099646
72	-0.531863396	-0.608988343	-0.256676757	-0.554220344	0.247350768	0.093264887	-0.585372074	-0.557060127	-0.46531232	-0.841584175	-0.817252172	-0.905291318	-0.895937952	-0.915801102	-1.188546318	0.510467443	-1.028477888	-0.757783264	-0.747855758	0.71848166	0.986038128	-0.889677978	0.908207466	-0.059845506	-0.468050413	-0.78696239	-0.617010234	-0.581792567	-0.276503361	-0.904176612	-0.840747332	-1.052928074	-0.078835967	0.209636786	-0.362140516	0.127248524	-1.803330991	-0.40153292	-0.511573943	-0.025090689	-0.239737903	-0.393724427	-1.176233418	-0.874035935	0.602038932	-1.095496207	-0.10252381	-0.62508565	-0.447372961	-0.305874676	-0.974045811	-0.035696687	-0.764105813	0.444688846	-0.913765483	0.052277666	0.224549054	-0.802297425	0.172614135	0.323911403	-0.926625517	-0.752413257	-0.101925405	-0.020552637	-0.913064604	0.31466222	0.570850787	-0.630150608	0.638148946	-1.139862748	-1.050608627	-0.895088991	0.385142101	-0.505313169	-0.276668989	-0.868436505	-0.80285169	-1.095280251	-0.70999245	-1.107300672	-0.869372368	0.092828966	-0.442679376	-1.169850282	-0.954864555	0.080322653	-0.57460183	0.189174925	-0.416990344	-0.319994719	-0.644959924	-1.485092123	-0.232751886	-0.580336365	-0.271292352	0.664348863	-0.629417405	-0.962052101	-0.805731292	-0.68707609	-0.713939619	-0.428479497	0.106043019	-0.666156238	-0.666156238	-0.852013862	-0.602976655	-1.402473254	-1.383139765	-0.239386589	-1.176382805	-1.067607582	0.737348597	-0.558138622	-0.417828424	0.189042037	-0.261331239	0.172902987	-0.429262593	-1.018846071	-0.002809668	0.258527192	0.483472828	-0.995937964	0.202385364	-1.335750922	-0.260725057	-0.237754326	-0.479744937	0.58838259	-0.425311899	0.723280248	-0.079495924	-0.23822315	0.102762047	-0.319425334	-0.280782487	-0.669987492	-0.719358414	-0.205042835	-0.350282483	0.03903114	-0.379712769	-0.895365334	-0.157782411	-1.249489171	-0.725802721	-1.216717601	-1.172870212	-1.013512869	-1.12738835	-0.97354616	-0.81469969	-0.472077805	-0.5884715	-0.849765286	-0.565650962	-0.782421241	-0.238053555	-1.03359772	-0.687318492	0.016800315	-0.366547312	-0.291598361	-0.34559414	-0.969594863	-0.813421454	-0.531492685	-1.151504121	-0.815328036	-0.186644094	-0.533434525	-0.750351713	-0.653199253	-0.070963645	-0.285761186	-0.866476627	-0.557291815	0.102195344	-0.730534967	-1.331643674	-0.234969108	-0.190188102	-0.321232731	-0.488227707	-0.339402004	0.467745946	-0.851073891	-0.393543315	0.024287087	0.444620464	-0.538330775	-1.021019446	-0.507854896	-0.472077601	-0.453413671	-0.08033636	-0.812236719	-0.741052572	-0.490578152	-0.424080849	0.790336407	-0.526306838	-0.540764149	0.130354928	-1.108578879	-1.12459102	-0.739072594	-0.780041842	-0.349208221	0.212358805	-0.851074004	-0.611178836	-0.715926218	0.078001725	-1.128527304	-0.757853759	-0.85970474	-0.645026572	0.136468218	-0.958997899	-0.416463259	0.350730426	0.693774409	-0.118593443	-0.861426032	-0.807266955	1.861200013	-0.574769397	-0.640037802	1.862118665	-0.54572169	0.505800356	-0.403893674	-0.88454457	-0.829962862	-1.063232382	-1.005320644	-0.880770399	-0.56087461	-0.126193068	-0.886524354	-0.453413835	-0.948387637	-0.225599817	0.032241708	-0.394679572	-1.142926931	-0.370229087	-0.79628255	0.099467493	-0.640620221	-0.830544833	-0.213047186	-0.65047115	-0.239188439	0.561442812	-0.016465721	-0.864033459	-0.383343938	-0.729273948	0.042059081	-0.130959069	-0.909282434	-0.7932384	-0.213047287	0.747612589	-0.93641436	-0.552291024	-1.042318699	-0.820410196	-0.156897271	-0.993122604	-0.568009753	-0.878096041	-0.966441338	-0.950915937	-0.165783305	-1.121563155	-1.015215488	-0.603284536	-0.174592848	-0.684846211	-0.48400884	-0.855302359	-0.569889788	-0.463350841	-0.549448463	-0.742912392	-1.010634934	1.048442423	-0.12673775	-1.088392574	-0.814699741	-0.434275945	0.206611191	0.114975843	-0.510211222	-1.074121807	-0.53149243	0.949382737	1.284739167	-0.526911499	-0.589144804	-0.333687638	-0.486457378	0.472567362	-0.797332301	-0.085042855	-0.787843035	-0.201764477	-1.191947429	-0.811577453	0.282898951	-1.125289689	-0.90415293
86	-1.454422887	-0.349150017	-0.142310283	-0.920968204	-1.333778819	-0.898084838	-1.498735994	-0.268317379	0.021587937	-1.116190721	-0.493890112	-0.725403652	0.634925541	0.474656109	0.185644444	0.366811064	-0.30021743	-0.310683358	0.007688072	0.223524936	-0.146244252	-0.103039643	-0.228402857	-0.865188217	-1.041516855	0.116136904	-0.329903109	0.098449253	-0.500028218	-0.082627788	-0.252525559	-0.835798357	-0.121535921	-0.991255831	-1.247493042	-0.861727811	-0.149743846	-0.792109252	-0.860912125	-0.885396281	-1.049247529	0.034388883	-0.290164381	0.360748373	0.400916936	0.05583951	-0.064045993	-0.055906311	0.29440056	-0.323623026	-0.342586161	-0.036781828	-0.439497674	0.790970817	-0.904316016	-0.181996631	-0.083386718	-0.113655812	-0.907547902	-0.256070279	-0.835919776	-0.144701318	-0.007469823	-0.688149581	-0.370396062	-1.211597561	-0.000378369	-0.811127082	-0.56193001	-0.403554578	-0.881131338	-0.078557852	-0.444262662	-0.150199731	-0.47395486	-0.662137458	-0.287905024	-0.785596169	-0.84425047	-0.590503907	-0.861324709	-0.66465442	-0.853659964	0.168173392	-0.561929881	-1.242880709	-1.038044944	0.167061247	0.293570483	-0.147740817	-0.586716114	-0.160115034	0.528515274	-0.971434144	0.138901701	-0.550097732	0.55348325	-0.486673023	-1.115605298	0.540858588	-0.720908857	-0.067954576	-0.421327226	-1.007401918	-0.359289752	-0.744950753	-0.19709603	0.875507476	-0.322381975	-0.015252498	-0.527645247	-0.068989091	-0.323419309	-0.667458762	0.497595978	-0.713016265	-0.833369363	-0.843727578	1.148140521	-1.168709183	-0.749158407	-0.615515772	-0.323761281	0.889853379	-1.081963799	0.226609402	-1.345162557	-1.024396013	-0.505729576	-0.724886034	-0.169550622	-0.75886583	-0.855950558	-0.938836649	-0.742234413	-0.809767069	0.358136127	-0.293660736	-0.987507492	-0.990866186	-0.936330342	0.088053107	0.16902646	0.200341199	-0.310478834	0.84663389	-0.180719069	0.116087924	0.692415066	-0.58736182	0.409325008	-0.636514991	-0.051967313	0.173313616	-0.457236366	-1.031235575	-0.263051993	-0.260755381	-0.24697033	-0.014810145	-0.107061318	-0.425575749	0.144433466	-1.20051755	-0.188113144	-1.189549077	0.029942493	-0.852524007	-0.387927957	-0.173990708	-0.510101582	-0.816145658	-0.306675639	-1.604012842	-0.163140245	-1.027345019	-0.15223762	0.159256689	-0.350188204	-0.135442676	-0.424951342	-0.084908214	-0.158072856	-0.012399227	-0.887136629	0.158685175	-0.730038253	-0.144635169	-0.057673584	-0.781561907	-0.595283355	-0.780893415	-1.025503933	-0.600750857	-0.764036209	-0.83863195	-0.113932032	-0.081583772	-0.356804891	-1.305713784	0.245702433	-0.710094939	0.207695705	-0.666327812	-0.76602775	-0.663298136	-0.478145016	-1.322684964	0.30996223	-0.44206956	-1.973608552	-0.853077885	-0.532109449	-0.743262049	-1.096743391	-1.025504051	0.324198241	-0.529780747	-0.045795001	-0.00931097	0.14607098	-0.649740798	-0.057673612	-0.792513699	-0.10762188	-0.502904972	-0.576417527	2.29757283	0.626834416	0.278189515	-0.757996038	0.121628109	-0.60075071	-0.371292161	-0.830403613	-0.989695162	-0.65581573	0.160907668	-0.274142159	-0.136571415	-0.76664537	-0.107061251	0.166051255	0.387130392	0.419602325	0.024046749	-0.554462199	-0.208069979	-0.772121698	-0.225580888	-0.082159208	0.430775408	0.273530914	0.252212401	-0.077605411	-0.214361076	-0.200357272	-0.21090742	0.266193096	0.052567325	-0.16979404	0.109980427	0.208791805	0.242922115	-0.022981032	0.095319391	-1.085625104	-1.009122681	0.137039164	-0.669940576	-0.763390117	-1.080468525	-1.001861838	-0.543987364	-0.26432648	-0.682065988	-0.660769501	-1.157681892	-1.215513065	0.083428285	-0.839296766	-0.504138502	-0.535144806	-0.216081329	-1.048166033	0.112428691	-0.365833012	-0.920249902	-0.178794334	-0.236703251	0.074199476	0.126924629	-0.2513421	-0.01539607	-0.457235987	-0.92339663	0.041253946	-0.764653868	-0.396580727	-0.093358743	-0.772121719	0.126317146	-0.330278125	0.285651681	-0.580745254	-1.689307784	0.417950236	-0.237344531	-0.623466231	-0.984625977	-0.655815849	-0.031890432	-0.922786412	-0.329798083	-0.411436271	-0.516705147
51412	0.85016354	0.665306665	0.451963427	0.653417713	0.844217846	0.652725898	0.760459564	0.829634826	-0.484763653	0.789188088	0.515984319	0.784097376	0.181465017	0.365914308	0.619345321	-0.661830218	0.592882883	0.527663406	0.1707364	-0.885325998	0.477659848	0.604053104	0.54725242	0.643682441	0.778826302	-0.285614654	0.506246045	-0.760662489	0.833325729	0.341805611	0.767230749	-0.000954946	0.298957905	0.735888594	-0.016844921	0.827887619	0.026783297	0.139045538	0.545608252	0.631230377	0.85663617	0.434194623	0.398905327	0.241153614	0.630013827	0.121487932	0.250268916	0.467049181	0.268671765	0.125640577	0.669384694	0.87704341	1.166034464	0.158554178	0.452250671	0.496487973	-0.470302306	0.878644456	0.978651767	0.539583991	0.293752327	0.998335009	0.625563757	0.058725085	0.163275416	0.102727918	0.593323277	0.492314158	0.613006035	0.593642237	0.224872888	0.887214776	0.279173699	0.739158697	-0.172209793	0.533396375	0.820287174	0.575832489	0.983126665	0.631323594	1.069983979	0.818539033	0.499072991	0.471867899	0.745234803	0.936441856	0.568644943	0.460687635	0.937543955	0.122623997	0.777837692	-0.534036133	0.289939742	0.719348526	0.258724854	0.354951867	-0.100434632	0.397819932	-0.220432293	0.795562238	0.542068923	0.425557937	0.727871413	0.677048273	0.505248068	0.408884642	0.713388719	-0.048532299	0.150699338	0.089779067	0.159936306	0.420238314	-0.112597749	0.499224998	-0.310868278	0.427518998	0.674354783	0.144157386	-0.822352677	0.240587019	0.217575064	0.30888835	0.018080694	-0.712402412	0.765356139	0.102425894	0.60391174	0.65500972	0.527886118	0.666840018	0.589379504	0.136504638	0.757296935	0.720777131	1.011277201	0.791907655	0.271486233	0.238706078	0.529811219	1.013028356	1.207721347	-0.029905961	0.265101303	-0.261947752	0.633316857	-0.595064588	0.750037989	-0.505945808	-0.449006006	0.639016351	0.09652984	0.356136846	0.326004352	0.165908162	0.586720526	0.125061748	0.469163001	0.530941325	0.538680547	0.564925591	0.154413658	0.434853628	-0.690807878	0.758939827	0.408485247	0.53593835	0.428097798	0.594460293	0.588863926	0.538680558	0.64090671	0.331706841	0.358297815	-0.919487038	0.608729775	0.773427613	1.044269136	0.05934021	0.15894129	0.684032016	0.616621528	0.751473318	0.317243112	0.597982629	0.41899492	0.557048222	0.985650202	0.401487209	0.240331296	0.691858835	0.120289868	0.571584615	-0.51978859	0.908693763	0.792755382	0.766363008	0.568575226	0.406349923	0.678096567	-0.011190363	0.960369501	0.57807237	0.85497179	0.81700783	0.466999495	0.775023802	0.522498365	0.265998036	0.650938242	0.299547836	0.610848617	0.253354724	0.896153378	0.930363667	0.393548288	0.602994767	0.075210464	0.587408787	0.263968757	0.308863595	0.24840901	0.56563968	0.593078546	0.911609091	0.887712059	0.016622211	0.275057748	1.691587313	0.329713894	0.542213943	-0.358546837	0.021686863	0.375843578	0.134651686	0.599516878	0.356830729	0.276419513	-0.77177933	0.610848477	0.558389284	-0.978546886	0.810940761	0.656248308	0.645356286	0.662022857	-0.024889168	-0.522238901	0.56273252	0.807996261	0.232178051	-0.350254777	-1.296822751	0.448406939	0.944552504	0.662022889	0.331706831	0.629536362	0.464699109	0.465409119	0.398617306	0.508989154	0.173412513	0.11814682	0.482404925	0.503145867	0.392934827	-0.23096957	-1.086918994	0.633138275	0.798515561	0.664869345	0.120984835	0.698542037	0.772005024	0.573755616	0.028241135	0.055901898	0.191826985	0.238979167	0.439066022	0.920604956	0.499442345	0.703646926	0.540833049	0.451168869	0.624388438	0.28429361	0.214456866	0.844242545	0.729707105	0.004248557	0.050779441	0.737029786	0.599516858	0.572226873	0.55566358	0.828388424	0.998005963	0.943071519	0.1978823	0.545130645	0.720776724	0.532482702	0.557048204	0.757450051	0.52534752	-1.153405214	0.203480445	-0.379310718	0.560609064	0.14079799	-0.271295397	0.256934429	0.380207544	0.877165064	-0.336369348
81569	-0.502962519	-0.241596098	-0.216286515	-0.49742465	-0.37834589	-0.120428755	-0.66103475	-0.36225563	-0.398221347	-0.651300349	-0.263537943	-0.438883946	-0.516647535	0.471611339	-0.115925101	-0.528951971	-0.230407881	-0.526447859	-0.557655537	-0.313175712	-0.020441684	-0.376911071	-0.482359352	-0.214890846	-0.238628187	-0.368655279	-0.044787771	-0.51608033	-0.316013415	0.099761237	0.223603333	-0.316742273	-0.688100523	0.137540976	-0.016498492	0.169653137	-0.378656551	0.022390006	-0.119347914	-0.408423854	-0.429382459	-0.613270647	-0.266525954	-0.387578438	-0.215910116	-0.331743046	0.025331329	-0.918767204	-0.570499898	-0.463179224	-0.558161403	-0.366042706	-0.254671804	-1.057759301	-0.027447796	-0.570594873	-0.49205421	-0.650509384	-0.512062795	-0.328059176	-0.233865709	-0.342532849	-0.258143424	0.276436404	-0.479983889	-0.328240194	-0.560091266	0.066132039	-0.263582946	-0.53266696	0.07038881	-0.120542853	-0.184218754	-0.273842981	-0.727208999	-0.488751017	-0.063770459	-0.630379603	0.047056754	0.114911336	-0.336624387	0.113850225	-0.124354602	0.099271318	-0.435763102	0.002890507	-0.330063868	-0.758611703	-0.444491897	-0.067406459	-0.404663243	0.057129506	-0.410715107	-0.406921564	-0.463880169	-0.17694213	-0.630651966	-0.592293391	-0.110123682	0.090368402	-0.313089832	-0.779421754	-0.24721533	-0.232517573	-0.151106906	-0.75409889	-0.561184308	0.084159769	0.497521518	-0.794313474	-0.405982796	-0.068164569	-0.738110967	-0.428324636	-0.487107528	-0.359835538	-0.489588937	-0.356450367	-0.132631247	-0.739941492	-0.532213891	-0.190724058	-0.793963838	-0.40277282	-0.158505177	-0.147997512	0.039362658	-0.217830443	-0.544204927	-0.193405508	-0.382888947	-0.023714952	-0.154669896	0.098361533	-0.347177883	-0.232276041	-0.422883704	-0.167303015	-0.434097675	-0.021155197	-0.3478675	-0.241766409	-0.389088517	-0.372527026	-0.190172166	-0.835983678	-1.038483328	0.15650849	-0.848046482	-0.37583684	-0.64382233	-0.157069027	-0.349544265	-0.217361892	-0.198427073	-0.456371241	-0.088053068	-0.432771768	-0.353094883	0.008631327	-0.597237223	-0.091800264	-0.786716302	-0.610165136	0.133755476	-0.41945135	-0.383103524	-0.388548759	-0.260303268	-0.358176756	-0.403771075	-0.324949802	-0.468450959	-0.332562973	-0.447985386	-0.032881698	-0.590383911	-0.485362945	-0.3709354	-0.622845279	-0.125365889	-0.451915333	-0.421951622	-0.406268378	-0.517379796	-0.529890229	-0.291921724	-0.351322207	-0.648847531	-0.179951142	-0.25447142	-0.429317365	-0.216972927	-0.168878208	-0.662044396	-0.228132487	-0.489856087	0.14767436	-0.096209501	-0.191508308	-0.098721652	-0.431075337	-0.533609928	-0.096610717	-0.346800919	-0.23058781	-0.069727756	-0.223644352	-0.068912889	-0.514267239	-0.227771573	-0.136198204	-0.346420676	-0.254881434	0.220208157	0.205830722	-0.244927863	-0.262719855	-0.406661308	-0.162310951	-0.153381765	-0.714428154	-0.46983702	-0.769998255	-0.337020292	-0.295324463	-0.375595761	-2.32622162	-0.42234834	-0.510369153	-0.070085871	-0.39902451	-0.050790696	-0.211787115	-0.042441774	-0.047089508	-0.170526512	-0.369290084	-0.353907776	-0.384123191	-0.305354727	-0.314858824	-0.121154792	-0.052020579	-0.31856767	-0.272989	-0.587660138	-0.366746943	0.131399807	-0.575564936	-0.295324494	0.165104127	-0.759423141	-0.283993642	-0.184818572	-0.499143365	-0.447985373	-0.101162188	0.034881295	-0.001269183	-0.358176755	-0.334306052	-0.621499697	-0.285397652	-0.363788943	-0.400743501	-0.898890964	0.161235808	0.058437952	-0.291122289	-0.175947654	-0.710258503	-0.221102548	-0.400372354	-0.014658551	-0.147298949	-0.515591698	-0.678220366	-0.575184188	-0.29406248	-0.589024963	-0.192707068	-0.375595845	0.235516907	-0.413882325	-0.244534893	-0.497044131	-0.048431488	-0.121585699	-0.646488367	0.042434	-1.022501468	0.105457776	-0.54169759	-0.283993392	0.089268874	-0.268365392	-0.306984216	-0.109034866	-0.370935276	-0.327296957	-0.115479785	-0.443513834	-0.558056949	-0.071332796	0.11667056	-0.815634882	-0.494793821	-0.458063907	-0.642241178	-0.156550634	-0.496162236	-0.23260887	-0.651220213	-0.265990916	-0.615999189
87	1.2725236	1.0009585	1.4035554	1.0077247	1.2980393	1.3366999	1.4117913	1.3922192	1.2208143	1.1502164	1.472783	1.1044834	0.1330803	1.3531134	1.4071631	1.1016003	1.1628206	1.5407233	1.4787934	0.7955847	1.2882015	0.981942	1.3421606	1.0105569	1.0271871	0.6204879	0.7404414	0.4655761	1.22445	0.790836	1.3077398	1.0158135	1.3725165	0.1683513	1.1059274	0.8161027	1.4188812	0.7571092	1.0382828	1.0912577	1.4341073	1.0057578	1.1194882	1.3380969	1.1817678	1.6496153	0.6519884	1.5649244	1.2656567	1.1273462	1.4425448	1.1369431	1.1558028	1.1306678	0.9608683	1.1414189	1.4547703	0.9420615	1.2007972	1.259058	1.2645763	1.5500247	1.5710836	1.5511385	1.2475777	1.3005051	1.3856338	1.1470317	1.2279571	0.8088426	0.8153696	0.7394532	0.3309	0.9840623	1.3102751	1.382842	0.711121	1.4474837	0.9063096	1.0914711	1.0409109	1.5973327	1.3026566	1.0573122	0.8854034	0.8373436	1.6493181	0.8699245	0.5212878	0.40061	1.6042845	1.82768	0.6999888	0.5944211	1.0458717	1.5467827	1.087136	1.0657133	1.558325	0.8934424	1.4414242	0.832375	1.5124464	0.9503624	1.4241034	1.4299156	0.8701107	0.4295557	1.7392335	1.037264	1.1147899	0.8037532	0.7249965	1.051186	0.5816714	0.8173894	1.3806209	0.8512231	1.5395876	1.6506316	1.155024	1.5327127	1.0628674	1.36224	1.1903181	1.0951148	0.9905556	1.1885292	0.9577445	0.8525094	0.9929024	1.5081175	1.1695453	1.0154715	1.358352	1.0336722	1.262463	0.4799782	1.0324446	1.2817479	1.0435097	0.8312996	0.7758793	1.2241905	0.7360922	1.2712708	1.534978	0.8141688	1.8874763	1.0967861	1.8939751	1.1491225	1.0162354	1.3022744	0.9321125	1.0772659	1.1047875	1.1687856	1.2269442	1.1525565	1.1461715	1.2902399	1.3762408	1.192862	1.160194	1.2930403	0.9040193	1.163334	1.0332354	1.1577804	1.3211677	1.0240532	1.1951977	1.0880193	1.0996371	1.1594195	1.1421248	1.1610683	1.1951977	1.2009673	1.1687855	1.1968239	1.1525564	0.8674883	1.0872851	1.1810986	1.0030617	1.1928621	1.2202906	1.1151026	1.336786	0.7919102	0.923308	1.34471	1.3259069	1.0644263	1.1510328	0.9900735	1.0866722	1.5178305	1.1789177	1.2836878	1.1944713	1.238219	1.296696	1.1525565	1.1586043	1.2177264	1.075018	1.1334423	1.4114048	0.9853071	1.2512101	1.0772659	1.2425285	1.2329195	1.3318277	1.1116441	1.3378327	1.1388443	0.8702588	1.2911403	1.2818253	1.1468963	1.1547711	1.1055352	1.2287717	-2.8258988	1.0539264	1.0667881	1.0921884	1.0628042	1.1334423	0.9927856	1.1155068	1.0690085	1.2583239	1.0168807	1.1334423	1.0636386	1.3348485	1.2602156	1.1618304	1.117096	1.0519901	1.0009954	1.0960177	1.0660367	1.1303867	1.0787193	0.8903291	1.1577805	1.2083842	1.0394099	1.0225531	1.2425284	1.0583487	1.2228473	1.0519902	1.0560886	0.9252947	1.0660367	1.1444703	1.0168808	1.3003567	1.1254029	1.255639	1.1108142	1.2827094	1.1084414	1.1437031	1.0902036	1.1237117	1.1084415	1.0742711	1.336786	1.2892661	1.3522127	1.3101914	0.9133896	1.0352955	1.0583487	1.2540523	1.148491	1.1862104	0.9474357	1.1207291	1.2244809	1.1993562	1.0866721	0.8741731	1.3858619	1.2287718	0.9480398	0.87602	1.2150291	1.2442192	1.1177856	1.2530031	1.160194	1.1818897	1.1077172	1.2911402	1.1679163	1.103377	1.2627882	1.265526	1.1555098	1.4642247	1.3815357	1.1779975	1.432834	1.6665697	1.2637603	1.2882487	1.1779974
88	0.45922922	0.103981912	0.019495721	0.385820449	0.459546304	0.430741421	0.417110836	0.454411097	-0.04171019	0.529721599	0.705261582	0.188998685	0.747970706	0.174400914	0.495281432	-0.994003571	0.186032309	-0.256150205	0.498543874	-1.33746671	0.048568312	0.445068949	0.12829328	0.2199583	0.462250874	0.319093888	0.333847956	-1.667645312	0.607916851	0.118305773	0.615536595	0.193305554	-0.571744397	0.997039681	0.481181491	0.468371802	0.298467094	0.173169711	0.505334799	0.645124107	0.312586471	-0.035416148	-0.110038939	-0.00223011	0.00542781	-0.423603567	0.459454731	-0.521605041	-0.281308954	0.208978575	0.2110156	0.406136875	0.464617634	0.250570455	0.797723868	0.461291548	-0.946851302	0.834947068	0.157596442	0.487757829	0.214092307	-0.23229576	0.974414345	-1.491577841	0.151920446	0.134150192	0.830069408	0.050347972	-0.299396438	0.29871076	0.489548373	0.358839844	0.667579113	0.350814705	-0.470384331	0.463278329	0.988321039	0.692656596	0.983408589	-0.463423224	0.274869415	-0.339451449	0.469778467	1.012737617	0.795384522	0.237859149	0.390986449	-0.076477363	-0.255295383	0.237509891	0.559533074	-0.999024106	0.562529866	0.688231319	0.709169311	-0.103973692	-0.446818957	-0.323234045	-0.975006102	0.459230179	-0.276743929	0.691621375	0.585474499	0.084681348	-0.297425547	-0.649455476	0.062959827	0.599491069	-0.933065337	0.296614008	0.276272368	0.294619747	-0.210266012	0.518752729	0.017582002	0.008083982	0.49065618	-0.028921412	-0.673566076	-0.297425547	1.223094708	-0.022375311	0.192022184	-0.01679595	-0.173417759	0.092409663	0.754875189	0.80673936	-0.014870611	0.275529456	-0.236160299	0.440783324	0.486426438	0.7576165	0.871009829	0.115278503	0.535593351	0.407806158	0.51221192	0.60426626	0.175647784	-0.454794261	0.312233241	-0.530403638	0.107063916	-1.319314529	0.290602759	-0.286157057	-0.728308303	0.341742387	-0.315732778	0.352667957	0.711386475	0.307358347	0.37484662	0.199766633	0.476260544	0.465806162	0.316161355	0.124178483	0.438198553	0.318155964	0.03480356	0.282059022	0.390797302	0.255945614	0.559348587	0.413608179	0.218192811	0.243028242	0.288347967	0.508449476	0.236975443	-0.196141001	0.408618898	0.243028223	0.252916458	0.310355356	0.196095944	0.052021245	0.333750584	-0.104722844	0.346100836	0.074462653	0.541202787	0.577260282	0.344148186	0.487564059	-0.103619684	0.607480171	0.200822198	0.237345086	-0.231782003	0.652596582	0.42933548	0.316982389	0.499406636	0.264807851	0.138991089	0.200822191	0.282059001	-0.063331937	0.313768464	0.57115421	0.377613322	0.520644012	0.310355358	0.441643648	0.473301768	0.189115886	-0.438959198	0.38188118	0.499406623	0.230918675	0.204228587	-0.041983633	-0.069440438	0.336764978	0.145376817	0.160389959	0.19213677	0.469683432	0.458094399	0.701667581	0.086560346	-0.261839991	0.210387001	-4.980980413	0.259077846	0.236209256	0.644606588	0.091418417	-0.234086685	0.13075928	0.090721174	-0.036255571	0.143091476	0.334887537	0.212965868	0.061879596	0.005602565	0.0858664	0.026599246	0.220082364	-0.196140981	0.313406781	0.131515982	0.690679779	0.288347955	-0.179722126	-0.559056825	-1.874273381	0.016643662	0.056959363	0.173952748	-0.080812795	0.094862826	0.502156084	0.353486511	0.235852632	0.255945602	0.221260765	0.23983833	0.339120394	0.239279475	0.354108279	-0.053521851	-2.335183137	0.472036511	0.308798282	0.61849051	-0.196852624	0.36212508	0.134132627	-0.11149611	0.071383755	0.160389957	0.362523021	-0.049774931	0.192546428	0.023225696	0.363347858	0.094492787	0.394632248	0.277844382	0.227741741	0.137527469	0.170903724	-0.035472581	0.052021278	-0.240530008	0.259444301	0.196095918	0.360944744	-0.114942294	0.226183097	-0.078070496	0.24802157	0.670907396	-0.076526235	0.178451425	0.164576775	0.467319622	0.48874597	-0.023750656	0.683558778	-0.258428977	0.299253087	0.30580886	0.026207883	-0.09917843	-0.375127302	0.63921474	0.585253265	0.248430229	0.478884905
81	1.0894665	0.4505325	1.0096349	0.7314446	1.1637205	1.103073	1.0988312	1.2864637	1.6642396	0.8042906	1.1635518	1.1900641	1.3048826	1.4121103	0.9698131	1.528482	1.1821282	1.4985526	1.4499595	1.5765531	1.2292752	0.9133331	1.4017038	1.2719485	1.1542012	1.4025125	1.0372767	1.0965719	1.0565802	0.2704479	0.8979968	0.9935674	1.3438003	0.417498	0.9120761	0.8440196	1.2554753	0.7918857	0.9954283	1.1184596	1.4008026	1.119287	1.5370937	1.3063068	1.2298511	1.3124587	1.0859757	1.4714824	1.1239558	1.2446487	1.6258861	1.1618865	0.8656875	1.1213802	0.8442959	1.0029932	1.6428964	0.4741199	0.9418722	0.8842054	1.3429092	0.968347	1.6055369	1.7823609	1.1963029	1.464601	0.7719773	0.9221898	1.0036515	0.7670041	0.9465942	0.9426464	0.7994461	0.8500353	1.2744094	0.7502554	0.9952362	1.0099883	1.202865	0.8208401	0.7745157	1.497604	1.3795889	0.9953585	0.8735413	1.5033142	0.8805076	0.7850745	0.9999999	0.9647649	1.4087828	1.6137395	1.0868845	1.3243823	1.1896582	1.2905177	1.0201037	1.2533813	1.3548717	1.2045557	1.048316	0.880379	1.0201036	1.3413126	1.362923	1.3460582	0.9857668	1.6890826	1.6249276	1.1264577	1.4199953	0.8210927	1.2424207	1.1349238	1.2732609	1.4185253	1.0493076	1.1860303	1.5871112	1.2729873	1.2335764	1.3064016	1.2329089	1.235886	1.7156557	1.1911734	0.8059802	0.810268	0.7864048	0.9087698	0.9006083	1.2402072	1.1924272	1.051755	1.2518579	0.98687	0.9137892	0.9573608	0.7406475	1.2329395	0.9040703	1.5133483	1.0573096	1.434081	0.8756088	1.7317539	1.2282725	1.2830703	1.608002	1.4052656	1.8209994	1.41741	1.0538837	1.1125189	1.1599498	1.1472443	1.3342816	1.1486756	1.258625	1.2331223	1.1238973	1.1990708	1.3325434	0.9979413	1.1668354	1.2966482	0.6454111	1.0638301	1.0073488	1.0040324	1.0220198	0.9755816	1.1696045	1.6785895	0.8822647	1.0132569	1.2049665	0.8977269	1.0407845	0.9453482	1.0735127	1.0748399	1.1964467	0.9162308	1.1964467	1.0454357	1.051592	0.9494832	1.1624759	1.2019518	1.2238726	1.1823709	1.1252907	1.3550793	1.2095118	1.1098647	1.192361	1.2422321	1.0813534	1.3342817	0.9078413	1.3515231	1.1611826	1.056335	1.0851959	1.1723699	1.0073489	1.0419356	1.0879462	1.1098647	1.3714409	0.9562475	1.2049665	1.1337336	1.1866943	1.1390108	1.0825567	1.1022877	1.1215259	1.0851959	1.0441312	1.1881623	1.135045	1.2301171	1.2178911	1.1823709	1.1809144	-2.132118	1.0929735	1.1710006	1.1486756	1.2079123	1.2152559	1.2867366	1.2270496	1.2850956	1.2480757	1.3952807	1.2885187	1.1881622	1.1780449	1.3162749	1.2980991	0.976766	1.1585313	1.1322282	1.1816426	1.1894467	0.9712424	1.1486756	1.1431826	1.6159808	1.1431826	1.0027579	1.1034207	1.1417526	1.0086598	1.2375189	1.1098647	1.3195334	0.9745945	1.1853078	1.2802178	1.051592	1.1202705	1.258625	1.3015689	1.4472999	1.1376638	1.2835481	1.0271288	1.1753427	1.298099	1.3515232	1.2738543	1.3261649	1.3787236	1.4258953	1.1227822	1.0283276	1.3342817	1.2659872	1.216686	1.0638301	1.2079122	1.0245801	1.2707565	1.2617707	1.0905311	1.130918	1.3839734	1.3496425	1.0120721	1.1152529	1.1295116	1.3749368	1.211034	1.1978118	1.1838672	1.3952806	1.2676529	1.1767386	1.0441311	1.0790669	1.1472443	1.3857862	1.3897396	1.2722454	1.5100909	1.3787236	1.1177107	1.4756196	1.5016569	1.2617706	1.3277995	1.2554542
[truncated: 26,576,225 more chars]
